# Supplementary material for: Structure of the 5′ Untranslated Region of Enteroviral Genomic RNA
Source: J Virol. 2019 Nov 13;93(23):e01288-19. doi: 10.1128/JVI.01288-19 (PMC6854513; doi:10.1128/JVI.01288-19)
Supplement: Supplemental file 1 [file JVI.01288-19-sd001.xlsx]

## Sheet: TurboFold CVB3 Strains
Supplemental Table 1. Virulent CV-B3 Sequences used for Turbofold II Analysis
Accession Number	Coxsackievirus B3 Strain Name
AY752944	28
KR362878	08TC170
AY752946	20
KY286529	2035A
KJ489414	2679
KC481610	AH30
GQ141875	Beijing0811
KP036479	DH09Y/JS/2012
KP036480	DH16G/JS/2012
FJ000001	Fuyang19
KJ020100	KM06
KX981987	LRY007
EU144042	MCH
KJ025083	MKP
JN048468	Nancy
JX476171	NIV094331LV26
JX476170	NIV095181LV33
KR107056	NIV099101LV198P7
KR107054	NIV099351LV53P4
JX476168	NIV099741LV204
KR107055	NIV0914321LV141P5
JX476167	NIV0917801LV243
JX476169	NIV0923491LV157
KR107057	NIV1019241LV350P10
JX476166	NIV1021241LV380
KP036481	PZ23Y/JS/2012
JX976770	SD2012CHN
U57056	Woodruff
