# Supplementary material for: Structure of the 5′ Untranslated Region of Enteroviral Genomic RNA
Source: J Virol. 2019 Nov 13;93(23):e01288-19. doi: 10.1128/JVI.01288-19 (PMC6854513; doi:10.1128/JVI.01288-19)
Supplement: Supplemental file 2 [file JVI.01288-19-sd002.xlsx]

## Sheet: Sheet1
Supplemental Table 2 NMIA SHAPE values by position
Position	Base	Run 1	Run 2	Run 3	Run 4	Run 5	Run 6	Run 7	Run 8	Run 9	Run 10	Run 11	Run 12	Run 13	Run 14	Run 15	Run 16	n	Average	StDev
1	U																	0
2	U	2.02283	1.05391	0.925205														3	1.33398	0.600021
3	A	0.21308	0.174416	0.490661														3	0.292719	0.172509
4	A	0	0.0732907	0.247842	0.42763	0.420389												5	0.23383	0.195582
5	A	0	0.0960692	0.214916	0.225678	0												5	0.107333	0.110394
6	A	0	1.18142	0.041314	0.239048	0												5	0.292357	0.506766
7	C	0	0.36877	0.0932783	0.0580643	0												5	0.104023	0.153265
8	A	0	0.0694063	0.185124	0.132449	0												5	0.0773958	0.0816704
9	G	0	0.00852524	0.0183733	0.00633487													4	0.00830835	0.00762176
10	C	0.0739977	0.0790567	0.177629	0	0												5	0.0661368	0.0731565
11	C	0.0216698	0.0627179	0.170425	0.0830748	0												5	0.0675776	0.0661735
12	U	0.0189752	0.0681601	0.285876	0.0629136	0												5	0.087185	0.114764
13	G	0.0231019	0	0.113624	0	0.0645904												5	0.0402632	0.0487605
14	U	0.00601102	0.07463		0.0464238	0.0182298												4	0.0363237	0.0306356
15	G	0	0.0459515	0.329121	0.0240343	0												5	0.0798214	0.14067
16	G	0.0148109	0.0997516	0.0971398	0	0												5	0.0423404	0.0515808
17	G	0.0345964	0.114209	0.314298	0.244842	0.0869015												5	0.158969	0.116369
18	U	0.483181	0.336401	0.698892	0.639344	0.619224												5	0.555408	0.145676
19	U	0.841279	0.435116	0.857442	1.33468	1.69448												5	1.0326	0.488266
20	G	1.26301	0.738301	1.35987	1.99339	2.70063												5	1.61104	0.754864
21	A	0.965626	0.530691	0.968284	1.40698	1.81177												5	1.13667	0.488273
22	U	0.726165	0.41479	0.686207	1.36433	1.69958												5	0.978214	0.532844
23	C	0.139874	0.145073	0.293392	0.128289	0.0453629												5	0.150398	0.0895928
24	C	0.197271	0.175227		0.167391	0.15314												4	0.173257	0.018436
25	C	0.0463357	0.213291	0.288284	0.0927734	0.0553848												5	0.139214	0.106677
26	A	0	0.0404851	0.250417	0	0.0206786												5	0.0623161	0.106488
27	C	0.0523279	0.0254242	0.00344629	0.0438772	0												5	0.0250151	0.0234142
28	C	0	0.0350179	0.119167	0.00967738	0												5	0.0327725	0.0503749
29	C	0	0.386386	0.173851	0.057226	0												5	0.123493	0.163203
30	A	0	0.0993904	0.100399	0	0												5	0.0399579	0.0547158
31	C	0.0103638	0.524922	0.0806557	0.0619268	0												5	0.135574	0.220278
32	A	0.00194086	0.0209876	0.0384075	0	0												5	0.0122672	0.0170804
33	G	0.00827222	0.0197559		0.00454158	0												4	0.00814243	0.00844897
34	G	0	0.0273267	0.113312	0.0562816	0												5	0.0393842	0.0474303
35	G	0.119504	0.0601496	0.185934	0.109942	0												5	0.095106	0.0695201
36	C	0.0999262	0.0829185	0.128053	0.184443													4	0.123835	0.0444857
37	C	0	0.216402	0.0337363	0.131525	0												5	0.0763328	0.0950441
38	C	0.128003	1.41876	0.190584	0.461076	0												5	0.439684	0.572616
39	A	0.278731	0.299967	0.375833	0.285164	0.16555												5	0.281049	0.0753396
40	U	0.579847	0.636572	0.604015	0.730611	0.507986												5	0.611806	0.0815299
41	U	1.1551	0.647252	1.35246	1.50701	2.02022												5	1.33641	0.50119
42	G	0.187208	0.0689705	0.139346	0.162202	0.0782099												5	0.127188	0.0518758
43	G	0	0.0644756	0.0825034	0.0224744	0												5	0.0338907	0.0378356
44	G	0.0694188	0.0341246	0.253116	0.470669	0												5	0.165466	0.196651
45	C	0.10784	0.0636451	0.0894998	0.0825549													4	0.085885	0.0182648
46	G	0.0917293	0.0574043	0.113977	0.0835205	0												5	0.0693262	0.0437187
47	C	0.347358	0.302693	0.222701	0.194206	0												5	0.213391	0.134082
48	U	1.75013	2.86848	1.61511	1.8852	0.807962												5	1.78538	0.736318
49	A	1.08973	0.577277	1.19526	0.917399	1.25739												5	1.00741	0.272796
50	G	0.0741108	0.157377	0.169927	0.143283	0												5	0.108939	0.0712846
51	C	0.0107595	0.385893	0.0125395	0.0798702	0												5	0.0978125	0.164111
52	A	0.0216321	0.0583566	0.0823166	0.0378819	0												5	0.0400374	0.0318964
53	C	0.0195028	0.0440632	0.00940464	0.000371391	0												5	0.0146684	0.0182668
54	U	0.0149428	0.028053	0	0.0119588	0												5	0.0109909	0.0117182
55	C	0.00403247	0.0850862	0.0648152	0.0326506	0												5	0.0373169	0.0372835
56	U	0.0277939	0.0829552	0.113582	0.0704581	0												5	0.0589579	0.0451087
57	G	0.0329381	0.0345793	0.0282762		0.0362631												4	0.0330142	0.003438
58	G	0.0165821	0.0165794	0	0.0530983	0												5	0.017252	0.0216859
59	U	0.0856429	0.201232	0.163076	0.0887624													4	0.134678	0.0570046
60	A	0.0503494	0.0382594	0.0412309	0.070543	0.00577429												5	0.0412314	0.0234965
61	U	0.0826845	0.062766	0.0815277	0.0867569	0.0717402												5	0.0770951	0.00972414
62	C	0.187453	0.282805	0.174515	0.194025	0												5	0.16776	0.10308
63	A	0.517344		0.611738	0.56132	0.532429												4	0.555708	0.0415715
64	C	1.07007		1.06781	1.05037	1.10762												4	1.07397	0.0241008
65	G	0.223633	0.134713	0.289406	0.268982	0.204352												5	0.224217	0.0605379
66	G	0.0476736	0.0277459	0.0225462	0.0706491	0												5	0.033723	0.026721
67	U	0.1023	0.172467	0.0543518	0.124681	0												5	0.0907601	0.0661869
68	A	0.0415495	0.034171		0.041617	0.0485222												4	0.0414649	0.00586049
69	C	0.00944051	0.0352836	0.0224424	0.0221561													4	0.0223307	0.0105511
70	C	0.00569069	0.041076	0.0147609	0	0												5	0.0123055	0.0171783
71	U	0.045337	0.030666	0	0	0.0272238												5	0.0206454	0.0200364
72	U	0.045582	0.0640809	0	0.0192487	0												5	0.0257823	0.0284207
73	U	0.0507074	0.0481511	0	0	0.0231727												5	0.0244063	0.0247408
74	G	0.0429063	0.00396677	0.0301447	0	0.00406619												5	0.0162168	0.0191507
75	U	0.0684955	0.0480347	0.0497429	0	0												5	0.0332546	0.0314005
76	G	0.0528932	0	0	0	0												5	0.0105786	0.0236546
77	C	0.201454	0	0.295405	0.0563559	0			1.08058									6	0.272299	0.413231
78	G	0.0100435	0	0	0.0212436	0			0									6	0.00521451	0.00882059
79	C	0.092125	0	0.165692	0.145723	0.291329			0									6	0.115812	0.110973
80	C	0	0	0.429396	0	0.173153			0									6	0.100425	0.175415
81	U	0.176882	0	0.563157	0	0.0565638			0									6	0.132767	0.221752
82	G	0.22482	0	0.198764	0.31009	0.611984			0									6	0.224276	0.227566
83	U	0.132883	0.0701038	0.355674	0.0393144	0			0.122446									6	0.12007	0.125789
84	U	0.36654	0.0738059	0.240825	0.134327	0.140699			0.0824139									6	0.173102	0.111931
85	U	0.238538	0.274557	0.202646	0.167603	0.185941			0.261417									6	0.221784	0.0429487
86	U	0.351956		0.312865	0.384984	0.130466			0									5	0.236054	0.164608
87	A	0.618118	0.311175	0.534902	0.462817	0.587028	0.0444207		0.37994									7	0.419771	0.198617
88	U	0.725977	0.539927	0.720898	0.651006	0.754134	0.419986		0.349729									7	0.594522	0.160875
89	A	0.0752414	0.037703	0.0532099	0.038561	0.0112916	0.0163599		0.0326195									7	0.0378552	0.0217144
90	C	0.0453747	0.00302273	0	0.0623618	0	0.184193		0									7	0.0421361	0.0676462
91	C	0.368632	0	1.54633	0.371263	0.601085	1.03714		0									7	0.560635	0.562973
92	C	0.22367	0.0866423	0.811727	0.17588	0.0863271	0.386811		0									7	0.253008	0.275787
93	C	0.197045	0.122282		0.0641657	0.0579092	0.17876		0									6	0.10336	0.0762959
94	C	0.0346906	0.0810434	0.148813	0.0832128	0	0.0391394		0									7	0.0552714	0.0532114
95	U	0.0345964	0.0343671	0.0143457	0.0136672	0.000665101	0.00274689		0.00337443									7	0.0148233	0.0144445
96	C	0.0616742	0.091265	0.203767	0.0435058	0	0.291064	0.341333	0.131588									8	0.145525	0.122281
97	C	0.126759	0.131585	0.319197	0.0639853	0	0.493226	0.200042	0.562102									8	0.237112	0.20313
98	C	0.266916	0.277119	0.332775	0.0539896	0	0.523579	0.165492	1.03213									8	0.3315	0.327189
99	C	0.0155081	0.435283	0.0931537	0.141585	0	0	0	0.0597014									8	0.0931539	0.147638
100	C	0		0.063362	0.42641	0	0	0	0									7	0.0699674	0.15894
101	A	0.451938	0.285058	0.359868	0.348439	0.487156	0.0927569	0.237459	0.275203									8	0.317235	0.124995
102	A	0.57295	0.313149	0.526141	0.589885	0.505915	0.37898	0.367381	0.337183									8	0.448948	0.111436
103	C	0.552524	0.434135	0.441624	0.532479	0.36304	0.276662	0.305206	0.223102									8	0.391096	0.119484
104	U	0.617967	0.443339	0.675681	0.466562	0.484934	0.515945	0.532634	0.459225									8	0.524536	0.0823766
105	G	0.0615235	0.0524889	0.0438676	0.0460631		0.121303	0.0525421	0.0854134									7	0.0661717	0.0280064
106	U	0.146676	0.718832	0.0776662	0.182597	0	0	0	0.00289855									8	0.141084	0.244476
107	A	0.228871	0.136254	0.248611	0.167381	0.17858	0.148059	0	0.0224962									8	0.141281	0.0889666
108	A	0.146997	0.0659565	0.167602	0.121646	0.13825	0.0472435	0.0651523	0.0676616									8	0.102564	0.0460747
109	C	0.165501	0.111219	0.178605	0.137935	0	0.162674	0	0.0294469									8	0.0981725	0.0764508
110	U	0.829201	0.386916	0.995854	0.674074	0.839781	0.634729	0.534529	0.469867				0.844053					9	0.689889	0.202141
111	U	0.97403	1.15752	1.04815	0.838027	0.484118	0.644472	0.67652	0.502069				0.78404					9	0.789883	0.236761
112	A	0.389473	0.189305	0.437783	0.244248	0.30832	0.295587	0.193912	0.316937				0.235968					9	0.29017	0.0845663
113	G	0.317171	0.159009	0.314298	0.194779	0.160531	0.289547	0.108157	0.150926				0.172797					9	0.207468	0.0783886
114	A	0.378902	0.140521	0.388518	0.243102	0.208177	0.203118	0.131785	0.134184				0.149813					9	0.219791	0.10062
115	A	0.379693	0.19959	0.470751	0.281493	0.287278	0.224972	0.261867	0.148345				0.152089					9	0.267342	0.105152
116	G	0.171927	0.182533	0.156931	0.1804	0.130571	0.259665	0.124907	0.283928				0.139744					9	0.181178	0.0557201
117	U	0.518116	0.615992	0.629384	0.492729	0.13234	0.541395	0.326191	0.331011				0.362237					9	0.438822	0.162605
118	A	0.0850965	0.0525691	0.0868217	0.0406726	0	0.0775807	0.0138839	0.127781				0.0417045					9	0.0584567	0.0398769
119	A	0.378261	0.22633	0.502245	0.194736	0.17607	0.316166	0.507318	0.53166				0.175502					9	0.334254	0.150309
120	C	0.0852849	0.366853	0.185435	0.132088	0	0	0.0210646	0.0228279				0.110706					9	0.102696	0.118317
121	A	0.426142	0.235952	0.47972	0.281631	0.123663	0.144508	0.284142	0.298709				0.203426					9	0.275321	0.118333
122	C	0.0803668	0.528151	0.154606	0.296656	0	0	0	0				0.311856					9	0.152404	0.188918
123	A	0.0139817	0.0746774	0.0483104	0.0233446	0	0	0.0679386	0.163732				0					9	0.0435538	0.0536218
124	C	0	0.545106	0.0801159	0.226835	0	0	0	0				0.183032					9	0.11501	0.183531
125	A	0.548171	0.212473	0.602437	0.509548	0.525445	0.36652	0.573267	0.555108				0.435659					9	0.480959	0.124158
126	C	0.298893	0.258088	0.170882	0.252355	0.145068	0.175619	0.216553	0.173682				0.223713					9	0.212761	0.05052
127	C	0.260415	0.122139	0.0402137	0.0430813	0	0.276009	0.369849	0.328242				0.146118					9	0.17623	0.136362
128	G	0.236521	0.205529	0.388393	0.176824	0.125084	0.120985	0.0612196	0.0537745				0.052376					9	0.157856	0.109373
129	A	0.167555	0.0673359	0.34355	0.236406	0.185306	0.2347	0.15699	0.143399				0.146234					9	0.186831	0.077772
130	U	0.0322409	0.00202911		0.110218	0.0332853	0	0.0642925	0.0398586				0.0843657					8	0.0457863	0.0384861
131	C	0	0.275852		0.159465	0	0	0.0128012	0				0.194379					8	0.0803121	0.11204
132	A	0.200851	0.0279623		0.183711	0.222235	0.102409	0.1336	0.155108				0.157606					8	0.147935	0.0614317
133	A	0.603175	0.306887		0.518026	0.514169	0.2403	0.637941	0.514629				0.584482					8	0.489951	0.142166
134	C	0.640504	1.8188		0.731587	0	0	0.613613	0.126584				0.922539					8	0.606704	0.603847
135	A	1.33516	0.53042		0.775411	0.931913	0.947753	1.14324	1.18755				0.897641					8	0.968636	0.253249
136	G	1.46045	0.718338		1.17653	1.07485	0.991096	1.31521	1.09342				1.31332					8	1.1429	0.230242
137	U	0.750624	0.539777		0.488305	0.537901	0.342147	0.869159	0.800936				0.536625					8	0.608184	0.179458
138	C	0.306298	1.57218		0.398237	0	0	0.464043	0				0.694883					8	0.429455	0.52738
139	A	0.31866	0.116067		0.198556	0.147154	0.239329	0.222301	0.284432				0.261583					8	0.22351	0.0680999
140	G	0.0318641	0.0982641			0.0724658	0.0954431	0.0143934	0.107015				0.0834998					7	0.0718494	0.0354194
141	C		0.156537			0	0.0197139	0	0.000721031				0					6	0.0294952	0.0627265
142	G					0	0	0	0				0.00898087					5	0.00179617	0.00401637
143	U					0	0.0842279	0	0.0291153				0					5	0.0226686	0.0366493
144	G					0.0176705	0.0394277	0	0.0218473				0					5	0.0157891	0.0165652
145	G					0	0.00169973	0	0.00398009				0					5	0.00113597	0.00175201
146	C					0	0.100011	0	0.031062				0					5	0.0262146	0.0433908
147	A					0.186032	0.260469	0.306432	0.338942				0.163833					5	0.251142	0.0753577
148	C						0.109769	0.0985086	0.1008				0.102905					4	0.102996	0.00485955
149	A					0.14794	0.791256	1.0782	0.904837				0.828013					5	0.750048	0.354243
150	C					0	0	0.0450429	0.0676904				0.145376					5	0.0516219	0.0600437
151	C					0	0	0.200775	0				0.272576					5	0.0946702	0.132095
152	A					0.429232	0.588017	0.568219	0.580863				0.503778					5	0.534022	0.0674065
153	G						0.00889325	0	0.0104982				0.0562438					4	0.0189088	0.0253147
154	C						0.0100163	0.0126897	0.025337				0					4	0.0120108	0.0104289
155	C						0.106598	0.0466829	0.290446				0					4	0.110932	0.127381
156	A						0.0876273	0	0.191362				0					4	0.0697473	0.0909929
157	C						0.407541	0.188005	1.43658				0					4	0.508032	0.641046
158	G						0.437575	0.0259845	0.591534				0.22613					4	0.320306	0.246854
159	U						0.390165	0.210821	0.412877				0.288221					4	0.325521	0.0937322
160	U						0.771694	0.804675	0.857595				0.549664					4	0.745907	0.135529
161	U						0.701702	0.773723	0.76823				0.58181					4	0.706366	0.0892563
162	U						0.366975	0.317737	0.365375				0.27679					4	0.33172	0.0431603
163	G						0.148529	0	0.0210253				0.0937919					4	0.0658366	0.0682205
164	A						0.12405	0.0328627	0.0709495				0.0494071					4	0.0693174	0.0396808
165	U							0.0635601	0.0755353				0.067674					3	0.0689231	0.00608452
166	C						0	0.0804054	0				0.222815					4	0.075805	0.105081
167	A						0.57882	0.580018	0.546167				0.591781					4	0.574196	0.0195799
168	A						0.675052	0.829258	0.798196				0.543429					4	0.711484	0.130332
169	G						0.480509	0.754505	0.738365				0.666201					4	0.659895	0.125602
170	C						0	0.504484	0.213497				0.756529					4	0.368628	0.331097
171	A						0.0956859	0.0919328	0.178571				0.115803					4	0.120498	0.0401085
172	C						0.0918463	0.0674769	0.0780444				0.00853554					4	0.0614758	0.0366768
173	U						0.125962	0.0999893	0.111731									3	0.112561	0.0130064
174	U						0.148393	0.132136	0.151921				0.118491					4	0.137735	0.0154544
175	C						0.1417	0	0.0659023				0.0762755					4	0.0709695	0.0580038
176	U						0.316181	0.0685755	0.225236				0.258581					4	0.217143	0.10593
177	G						0.166513	0	0.223996				0.116215					4	0.126681	0.0952442
178	U						0.270121	0.322879	0.277655				0.255448					4	0.281526	0.0290703
179	U						0.383988	0.391614	0.362434				0.397476					4	0.383878	0.0153255
180	A						0.106066	0.0698651	0.147206				0.033771					4	0.0892271	0.0486325
181	C						0.170292	0.216935	0.210931				0.101882					4	0.17501	0.0529716
182	C						0.0884165	0.125257	0.18855				0					4	0.100556	0.0787653
183	C						0.122184	0.147771	0.138265				0.123827					4	0.133012	0.012207
184	C						0.234578	0.199612	0.18369				0.0761106					4	0.173498	0.0683154
185	G						0.257813	0.120433	0.185363				0.115621					4	0.169808	0.0667356
186	G						0.179064	0	0.089206				0.118046					4	0.096579	0.0744904
187	A						0.183526	0.0876976	0.146643				0.117213					4	0.13377	0.0409803
188	C						0.0376977	0.0321462	0.0462325				0.0148527					4	0.0327323	0.0132531
189	U						0.31955	0.166511	0.199783				0.15867					4	0.211129	0.0744458
190	G						0.517584	0.318867	0.392227				0.395711					4	0.406097	0.082338
191	A						0.260165	0.0484661	0.133477				0.188573					4	0.157671	0.0893889
192	G						0.134825	0.121946	0.222092				0.0667091					4	0.136393	0.0643205
193	U						0.150108	0.127916	0.0972239				0.22006					4	0.148827	0.0522045
194	A						1.26404	1.23386	0.987179				1.19957					4	1.17116	0.125452
195	U						0	0.0603439	0				0.224563					4	0.0712267	0.106108
196	C						0	0.0631939	0				0.255835					4	0.0797573	0.121106
197	A						0.116629	0.0928085	0.134415				0.126944					4	0.117699	0.0181252
198	A						0.11801	0.240229	0.286812				0.231226					4	0.219069	0.0716416
199	U						0.12317	0.279317	0.240969				0.193192					4	0.209162	0.0672882
200	A						0.169457	0.188849	0.230903				0.0926456					4	0.170464	0.0578723
201	G						0.105156	0.0849272	0.106958				0.0660329					4	0.0907684	0.0192792
202	A						0.0599915	0.0897675	0.0976421				0					4	0.0618503	0.044307
203	C						1.13066	0.979465	0.823836				0.112611					4	0.761642	0.450454
204	U						0.0705238	0	0.116735				0.744422					4	0.23292	0.344363
205	G						0.100011	0	0.0677481				0.0412922					4	0.0522629	0.0423141
206	C						0.214303	0.0551056	0				0.0358905					4	0.0763248	0.0947781
207	U						0.19075	0.285368	0.333189				0.132965					4	0.235568	0.0904543
208	C						0	0.279062	0.230571				0.147355					4	0.164247	0.122262
209	A						0.418392	0.496523	0.549743				0.222947					4	0.421901	0.143187
210	C						0.187502	0.229386	0.210801				0.0874666					4	0.178789	0.063247
211	G						0.0857151	0.17323	0.200461				0.0548501					4	0.128564	0.0693638
212	C						0.056592	0.0523988	0.0808276				0.00649855					4	0.0490793	0.0310298
213	G						0.119634	0.100642	0.105458				0.00960763					4	0.0838354	0.0501375
214	G						0.142338	0.0082316	0.11724				0.0257056					4	0.0733786	0.0663224
215	U						0.0846224	0.0227683	0.0679212				0.0534234					4	0.0571838	0.0262472
216	U						0.129559	0.105864	0.176566				0.0660659					4	0.119514	0.0461839
217	G						0.311977	0.204325	0.233196				0.224951	0.28934				5	0.252758	0.0456803
218	A						0.40094	0.355265	0.33515				0.326165	0.266408				5	0.336785	0.0487998
219	A						0.389861	0.498195	0.465858				0.289656	0.260929				5	0.3809	0.104612
220	G						0.369131	0.367843	0.411579				0.240133	0.198263				5	0.31739	0.0925392
221	G						0.255203	0.118538	0.200504				0.138399	0.136575				5	0.169844	0.056908
222	A						0.187684	0.0546279	0.109943				0	0.0273529				5	0.0759215	0.0745398
223	G						0.186197	0.10155	0.183229				0	0.000977672				5	0.0943905	0.0922054
224	A						0.406813	0.379896	0.349888				0.284741	0.239902				5	0.332248	0.0687863
225	A						0.371513	0.369929	0.383531				0.29373	0.279578				5	0.339656	0.0489259
226	A						0.362605	0.300875	0.304319				0.251654	0.222355				5	0.288361	0.0539157
227	G						0.19984	0.273617	0.293734				0.191237	0.138012				5	0.219288	0.0637665
228	C						0.126387	0.132024	0.183892				0.0258788	0.0233328				5	0.098303	0.0709174
229	G						0.204712	0.0969482	0.124291				0.0207904	0.0238654				5	0.0941214	0.0765862
230	U						0.485122	0.356506	0.371605				0.351029	0.272041				5	0.367261	0.0764136
231	U						0.709244	0.71451	0.631883				0.472366	0.427841				5	0.591169	0.133793
232	C						0.304875	0.245865	0.336549				0.259678	0.219991				5	0.273392	0.0468439
233	G						0.929982	0.842267	0.840982				0.847113	0.655974				5	0.823263	0.10077
234	U						1.26166	1.63529	1.48783				1.44152	0.901435				5	1.34555	0.281815
235	U						1.44869	1.672	1.4704				1.56246					4	1.53839	0.101818
236	A						1.16178	1.52694	1.47046				1.11024	0.99589				5	1.25306	0.23299
237	U						0.772256	0.945281	0.899588				0.855087	0.710388				5	0.83652	0.0951189
238	C						0.243214	0.342766	0.371028				0.269121	0.274915				5	0.300209	0.0540397
239	C						0.212057	0.307961	0.379883				0.237882	0.252064				5	0.277969	0.066911
240	G						1.02108	1.14094	1.19009				0.889353	0.598189				5	0.967933	0.23717
241	G						1.04745	0.877772	0.877149				0.571337	0.549634				5	0.784668	0.216232
242	C						0.0347687	0.0252998	0.0115942				0.0197431	0.0856995				5	0.035421	0.0293441
243	C						0	0.0416675	0				0.0766384	0				5	0.0236612	0.0346784
244	A						0.326167	0.0760269	0.204009				0.0997544	0.112483				5	0.163688	0.102979
245	A						0	0.0184057	0.036787				0.0207987	0.0512256				5	0.0254434	0.0194414
246	C						0.141048	0.0601687	0.158641				0.0367811	0.052269				5	0.0897815	0.055819
247	U						1.73438	1.71787	1.37801				0.940096	0.766531				5	1.30738	0.442503
248	A						0.298318	0.261533	0.388968				0.158266	0.2099				5	0.263397	0.0878996
249	C						0.213529	0.117376	0.140774				0.0568129	0.0986208				5	0.125423	0.0580706
250	U						0.277937	0.17807	0.207542				0.163396	0.172355				5	0.19986	0.0466797
251	U						0.243972	0.222524	0.284634				0.188804	0.192404				5	0.226468	0.0396364
252	C						0.214773	0.147261	0.411695				0.129823	0.1058				5	0.20187	0.124092
253	G						0.610902	0.458884	0.773768				0.36871	0.37045				5	0.516543	0.174349
254	A						1.1801	1.0839	0.907634				0.759498	0.71945				5	0.930116	0.200086
255	A						0.428849	0.306305	0.472117				0.186553	0.25955				5	0.330675	0.118393
256	A						1.37549	1.33721	1.23909				0.678241	0.705142				5	1.06704	0.346365
257	A						1.10733	1.07035	0.838992				0.601322	0.596504				5	0.842899	0.245327
258	A						0.325332	0.282502	0.365491				0.162439	0.198978				5	0.266948	0.0850049
259	C						0	0	0.0241257				0	0.023683				5	0.00956174	0.0130939
260	C						0.117479	0.0109065	0.053962				0.0174504	0				5	0.0399596	0.0478352
261	U						0.111742	0.0575416	0.110534				0.119992	0.0165693				5	0.0832759	0.044759
262	A						0.58999	0.519674	0.565822				0.343986	0.305661				5	0.465027	0.131158
263	G						0.423977	0.366505	0.345836				0.279636	0.303253				5	0.343841	0.0563674
264	U						0.347292	0.406358	0.406157				0.315163	0.215292				5	0.338052	0.0790304
265	A						0.452463	0.408826	0.440536				0.323559	0.309419				5	0.38696	0.0664672
266	A						0	0.0153168	0.0452519				0.058454	0.0614401				5	0.0360926	0.0272063
267	C						0	0.0446927	0				0.0431807	0				5	0.0175747	0.0240711
268	A						0.0955493	0.0519212	0.0525344				0	0.00677074				5	0.0413551	0.038987
269	C							0	0				0	0				4	0	0
270	C							0.0157149	0				0.00114632	0.0153655				4	0.00805667	0.00865506
271	G						0.168516	0.0726833	0.155123				0.067171	0.0398948				5	0.100678	0.0573744
272	U						0.186015	0.157595	0.197721				0.124066	0.107967				5	0.154673	0.0386076
273	G						0.0506278	0	0.0589948				0.0573324	0.0306361				5	0.0395182	0.0248026
274	G						0.157757	0.0080087	0.282082				0.0522853	0.025113				5	0.105049	0.114793
275	A						0.189338	0.0523352	0.0784915				0.0994575	0.0712314				5	0.0981708	0.0536821
276	A						0.189885	0.0865194	0.148143				0.0917467	0.0442944				5	0.112118	0.0570433
277	G						0.101529	0.0655503	0.0810295				0.0469578	0.0222895				5	0.0634712	0.0305353
278	U						0.625396	0.569716	0.47865				0.439799	0.340113				5	0.490735	0.111579
279	U						0.45524	0.37652	0.356507				0.275471	0.234152				5	0.339578	0.0869674
280	G						0.0496413	0	0.0297642				0.047065	0.0072231				5	0.0267387	0.0225979
281	C						0	0.0361745	0				0.0261591	0				5	0.0124667	0.0174341
282	A						0.226156	0.152579	0.157069				0.0154712	0.0396249				5	0.11818	0.0881397
283	G						0.0566679	0.0282613	0.010628				0	0				5	0.0191114	0.0239618
284	A						0.101438	0	0.00533563	0.258986			0	0.00318108				6	0.0614901	0.10461
285	G							0.016909	0.0958972	0.0705664			0.0137311	0.0175762				5	0.042936	0.0378872
286	U						0.449868	0.134986	0.288312	0.309672	0.452206		0.214114	0.154253				7	0.286202	0.12934
287	G						0.320081	0.225947	0.2428	0.377039	0.434076		0.259497	0.186516				7	0.29228	0.088668
288	U						1.10035	0.920984	0.931472	0.849553	0.830504		0.502508	0.565627				7	0.814428	0.211145
289	U						0.623666	0.540149	0.46071	0.522485	0.532182		0.278382	0.379825				7	0.476771	0.115304
290	U						0.783334	0.721213	0.601009	0.714347	0.646195		0.610113	0.592703				7	0.666988	0.0733239
291	C						0.459823	0.460237	0.315653	0.5224	0.578758		0.423	0.409827				7	0.452814	0.084022
292	G						0	0	0.0382291	0.182878	0.153134		0.0465125	0.180913				7	0.0859524	0.0832007
293	C						0.215259	0.193482	0.132973	0.395606	0.405125		0.325356	0.259915				7	0.275388	0.103784
294	U						0.0909206	0.343212	0.318696	0.475984	0.368936		0.253213	0.252371				7	0.300476	0.119798
295	C							0.421404	0	0.68287	0.544086		0.980011	0.182438				6	0.468468	0.351242
296	A						0.380543	0.485267	0.473674	0.50359	0.598622		0.381996	0.380956				7	0.457807	0.082213
297	G						0.107326	0.0490393	0.144682	0.16504	0.215312		0.117601	0.165372				7	0.137768	0.0528722
298	C						0	0.0132311	0	0.160527	0.225785		0.115894	0.00124763				7	0.0738121	0.0932902
299	A						0.0124445	0	0.0085947	0	0.0848447		0	0.0478548				7	0.0219627	0.0325088
300	C						0.0139166	0	0	0.035933	0.0626114		0	0.00879175				7	0.0173218	0.0237417
301	U						0.33289	0.351618	0.304737	0.403618	0.403406		0.273813	0.200605				7	0.324384	0.0725731
302	A						0.457653	0.658672	0.589732	0.665775	0.667966		0.599508	0.478373				7	0.58824	0.0881109
303	C						0.219417	0.315269	0.26645	0.361687	0.352279		0.281343	0.245264				7	0.291673	0.053618
304	C						0.114322	0.123601	0.135107	0.2077	0.22879		0.0921343	0.0537574				7	0.136488	0.061997
305	C						0	0.0634645	0.0385896	0.248089	0.212986		0.096299	0				7	0.094204	0.09965
306	C						0	0.290112	0.0860479	0.364986	0.424469		0.198239	0.0973002				7	0.208736	0.157442
307	A						0.339932	0.213894	0.287764	0.354331	0.419832		0.222864	0.189187				7	0.289686	0.0855909
308	G							0.0282931	0.10005	0.0942456	0.0730274		0.0494649	0.0411133				6	0.0643658	0.0293434
309	U						0.00704175	0	0.0587929	0.0225795	0.0229989		0	0				7	0.0159162	0.0214931
310	G						0.0997228	0.132534	0.0573364	0.123966	0.174731		0.0625527	0				7	0.0929775	0.0578718
311	U						0.059263	0.253428	0.202581	0.461159	0.460701		0.312739	0.0219465				7	0.253117	0.174881
312	A						1.27324	1.42854	1.50339	1.21167	1.24891		0.910672	0.8096				7	1.198	0.254384
313	G						0.837635	0.377523	0.414593	0.658605	0.671678		0.442619	0.460542				7	0.551885	0.17172
314	A						0.567908	0.529577	0.576609	0.614703	0.59423		0.452449	0.429147				7	0.537803	0.0714947
315	U							0.255052	0.368087	0.335694	0.309619		0.294868	0.282824				6	0.307691	0.0399728
316	C							0.569159	0	0.48908	0.613387		0.850411	0				6	0.420339	0.347123
317	A						0.0897368	0.14215	0.243983	0.122938	0.21404		0.0767621	0.12126				7	0.14441	0.0623572
318	G						0.0934702	0.012642		0.0689097	0.0849458		0.0364843	0.0433751				6	0.0566378	0.0310685
319	G						0.325833	0.0503449	0.209878	0.13662	0.176884		0.090955	0.0956221				7	0.155162	0.0927291
320	U						0.133444	0.117042		0.0915035	0.131652		0.0466114	0.106953				6	0.104534	0.0324292
321	C						0	0.253715	0	0.183264	0.207958		0.0415149	0.0513278				7	0.105397	0.106303
322	G						0.532457	0.0486731	0.275492	0.410645	0.370713		0.30756	0.278899				7	0.317777	0.149072
323	A						0.863404	0.67332	0.793322	0.483739	0.481749		0.339351	0.343827				7	0.568387	0.210633
324	U						1.48696		1.33074	0.811992	0.682297		0.579229	0.512307				6	0.900587	0.409487
325	G									0.966992	0.857028		0.650573	0.644395				4	0.779747	0.159205
326	A									0.268898	0.215832		0.150671	0.180585				4	0.203996	0.0508068
327	G									0.0802066	0.0837323		0.0663215	0.0957827				4	0.0815108	0.0121248
328	U									0.030306	0.0507363		0.0349586	0.0388296				4	0.0387076	0.00874352
329	C									0.211499	0.136116	0.345632	0.0893963	0.0340215				5	0.163333	0.120915
330	A									0.0910465	0.0734319	0	0.033903	0.0601341				5	0.0517031	0.0356412
331	C									0.00694095	0.012034	0	0.00556665	0.0303516				5	0.0109786	0.0116463
332	C									0.294305	0.116295	0.0211936	0.0466939	0.0474098				5	0.105179	0.111471
333	G									0.205158	0.240246	0.16293	0.179634	0.135758				5	0.184745	0.0399965
334	C									0.692182	0.516465	0.665859	0.585744	0.20661				5	0.533372	0.195305
335	A									0.380167	0.284568	0.145831	0.209438	0.200824				5	0.244166	0.0906683
336	U									1.02508	0.843304	0.570722	0.655999	0.59233				5	0.737486	0.193278
337	U									1.31373	1.03801	0.717205	0.857611	0.788427				5	0.942996	0.239078
338	C									0.514944	0.526823	0.278491	0.485247	0.403494				5	0.4418	0.103203
339	C									0	0.149739	0.0417854	0.00744695	0.0467896				5	0.0491521	0.0598597
340	C									0.190976	0.0955496	0.0313223	0.0376471	0.0602654				5	0.0831521	0.065308
341	C									0.257844	0.0822732	0.0494071	0	0.0121771				5	0.0803402	0.104366
342	A									0.0402604	0.0445243	0	0.013929	0.0251933				5	0.0247814	0.0184489
343	C									0.0154386	0.00442065	0	0	0.0295563				5	0.00988312	0.0126796
344	G									0.0184664	0.0194595		0.0197266	0.0212169				4	0.0197173	0.00113729
345	G									0.143018	0.0931948	0	0.0756488	0.0561286				5	0.073598	0.0522714
346	G									0.0925603	0.107974		0.0974535	0.0804901				4	0.0946194	0.0114053
347	C									0.119367	0.106659	0.022163	0.0721191	0.0786734				5	0.0797963	0.0376473
348	G									0.347747	0.251038	0.10692	0.229264	0.207471				5	0.228488	0.0865337
349	A									0.497335	0.39481	0.217401	0.359631	0.313161				5	0.356468	0.103125
350	C									0.0189519	0.00930359		0.00609445	0.023756				4	0.0145265	0.00822893
351	C									0.127222	0.0512853	0	0	0.0252808				5	0.0407577	0.0527941
352	G									0.00899753	0.0362031	0	0.00447806	0.0177586				5	0.0134875	0.0142958
353	U									0.177151	0.158883	0	0.0580829	0.0735953				5	0.0935426	0.0735958
354	G									0.93213	0.864396	0.492416	0.579699	0.571807				5	0.688089	0.19634
355	G									0.18852	0.294667	0.100051	0.0845307	0.0642856				5	0.146411	0.0954933
356	C									0.0629256	0.0716405	0.175231	0.00567386	0.0201225				5	0.0671188	0.0665403
357	G									0.0362472	0.0458389	0.0273945	0.00349668	0.0271632				5	0.0280281	0.015714
358	G									0.0456018	0.052441		0.0487639	0.0643002				4	0.0527767	0.00817486
359	U									0.126051	0.0639405	0.0132376	0.0148279	0.0724134				5	0.0580941	0.0467479
360	G									0.108942	0.0707737	0	0.0616125	0.0929883				5	0.0668632	0.0417332
361	G									0	0.0150533	0	0	0.0272216				5	0.00845498	0.0123509
362	C									0.117439	0.104275	0.0154773	0.0670308	0.0322267				5	0.0672899	0.0441501
363	U									0.882444	0.806291	0.632531	0.576441	0.493075				5	0.678156	0.161891
364	G									3.73619	3.46423	2.80845	2.93685	2.55151				5	3.09945	0.487303
365	C									0.614631	0.546297	0.610535	0.359251	0.354034				5	0.49695	0.130931
366	G									0.832257	0.630433	0.501659	0.616835	0.499291				5	0.616095	0.135712
367	U									0.703464	0.60206	0.62857	0.602922	0.508659				5	0.609135	0.069749
368	U									1.29627	1.22854	1.43003	1.06119	1.00274				5	1.20375	0.174
369	G									1.64701	1.48119	1.15609	1.61096	1.4176				5	1.46257	0.195152
370	G									0.52597	0.555441	0.498634	0.462073	0.412826				5	0.490989	0.0556369
371	C									0.117011	0.0982944	0.0534352	0.0567799	0.0830145				5	0.081707	0.0271287
372	G									0.112555	0.0694302	0.0371389	0.0365585	0.0459433	0.228049			6	0.0882792	0.0742469
373	G									0.0887042	0.0974709	0.0786903	0.060293	0.053305	0.135712			6	0.0856959	0.0296407
374	C									0.121452	0.0980199	0.370737	0.0842338	0	0.161946			6	0.139398	0.125328
375	C									0.241919	0.18116	0.257565	0.0573819	0.0837515	0.346412			6	0.194698	0.110043
376	U									0.502876	0.460513	0.264	0.131101	0.388617	0.899088			6	0.441033	0.26236
377	G									0.426397	0.385275	0.558119	0.0720614	0.322041	0.693902			6	0.409633	0.212301
378	C									0.0309344	0.0487716	0.296158	0	0.0199985	0.147983			6	0.0906409	0.113181
379	C									0.00692667	0.0630159	0.11618		0.00429738	0.0146979			5	0.0410236	0.0483131
380	C									0.211256	0	0.633333	0	0	0.170007			6	0.169099	0.246201
381	A									0.00664104	0.0349029	0.0670572		0.0194732	0			5	0.0256149	0.0267282
382	U									0.0603549	0	0.0250044		0.043054	0			5	0.0256827	0.0265687
383	G									0.0908751	0.00931803	0.00772194		0.0307602	0			5	0.027735	0.037097
384	G									0	0.00874017	0		0.0232161	0.0914385			5	0.024679	0.0385069
385	G									0.0369327	0.0469802	0.0474849		0.0381803	0.180765			5	0.0700685	0.0620716
386	G									0.147617	0.172969	0.0991317		0.122559	0.277057			5	0.163867	0.0690217
387	A									0.618587	0.52821	0.424506		0.466167	0.813418			5	0.570178	0.154361
388	A									0.422256	0.30592	0.301824		0.322924	0.518097			5	0.374204	0.0942672
389	A									0.398791	0.350878	0.285678		0.381212	0.479427			5	0.379197	0.0706782
390	C									0.125808	0.0562549	0.115846		0.0465926	0.0768305			5	0.0842665	0.0352925
391	C									0.0854766	0.0332271	0.22422		0.000189698	0.0589863			5	0.08042	0.0863534
392	C									0.38398	0.0859281	1.16735	0	0	0.290856			6	0.321353	0.443289
393	A									0.0917605	0.112669	0.223117		0.141616	0.172539			5	0.14834	0.051711
394	U									0.32991	0.0947839	0.245999		0.203078	0.238837			5	0.222522	0.0852122
395	G									0	0.0283442	0.0594857		0.0728438	0.033516			5	0.0388379	0.0284146
396	G									0.107599	0.119401	0.114041		0.0646139	0.166561			5	0.114443	0.0363002
397	G									0.133206	0.103625	0.109712		0.0959578	0.203268			5	0.129154	0.0437066
398	A									0.155957	0.146748	0.372208		0.0451042	0.174801			5	0.178964	0.119212
399	C									0.107271	0.0508086	0.218488		0.0404566	0.0574431			5	0.0948933	0.0737192
400	G									0.14059	0.0946972	0.142355		0.0670581	0.195672			5	0.128074	0.0494142
401	C									0.202944	0.122507	0.180279		0.0582882	0.183117			5	0.149427	0.0591226
402	U									0.0358473	0.041635	0.191979		0.025704	0.0474198			5	0.068517	0.0694817
403	C									0.288535	0.199781	1.17106	0	0	0.351176			6	0.335092	0.434546
404	U									0.397862	0.304664	0.803884		0.308886	0.475756			5	0.45821	0.205739
405	A									0.453904	0.372909	0.318004		0.763605	0.546414			5	0.490967	0.175095
406	A									0.551192	0.45446	0.499854		0.569012	0.660161			5	0.546936	0.0776112
407	U									0.545693	0.442787	0.985367		0.312665	0.621147			5	0.581532	0.25371
408	A									0.29599	0.26508	0.357299		0.136203	0.296295			5	0.270173	0.082027
409	C									0.319455	0.249579	0.605989	0	0	0.171041			6	0.224344	0.227525
410	A									0.460759	0.329497	0.279829		0.333371	0.408215			5	0.362334	0.0716185
411	G									0.705549	0.650962	0.501074	0.284493	0.670763	0.906145			6	0.619831	0.209495
412	A									0.239991	0.222246	0.51717	0.0914828	0.436603	0.206355			6	0.285641	0.159048
413	C									0.140519	0.104102	0.159436	0	0.000561796	0.0991096			6	0.0839547	0.068608
414	A									0.910065	0.673932	0.565223	0.431502	0.449802	0.956067			6	0.664432	0.226116
415	U									0.900125	0.798042	0.680768	0.623218	0.627819	0.955378			6	0.764225	0.142553
416	G									0.213998	0.26755	0.22524	0.0913921	0.16279	0.252606			6	0.202263	0.0652886
417	G									0.315014	0.316307	0.257147	0.247283	0.252261	0.347985			6	0.289333	0.0424395
418	U									0.512288	0.465772	0.403848	0.37445	0.364591	0.64407			6	0.460836	0.106037
419	G									0.102858	0.134584	0.15835	0.137459	0.114548	0.133195			6	0.130166	0.0193178
420	C									0.0974447	0.108349		0.0556088	0.0523784	0.0785535			5	0.0784669	0.0247801
421	G									0.231494	0.186664	0.141602	0.16629	0.173062	0.22357			6	0.187114	0.0346443
422	A									0.449063	0.46489	0.366859	0.408098	0.423587	0.529049			6	0.440258	0.0552589
423	A									1.98139	1.78048	1.23999	2.29673	2.06066	1.95533			6	1.88576	0.35821
424	G									0.797667	0.641413	0.911356	0.260511	0.412745	1.0553			6	0.679831	0.302359
425	A									0.326867	0.246141	0.190558	0.162348	0.217838	0.312686			6	0.24274	0.066011
426	G									0.186235	0.155012	0.174747	0.126565	0.131497	0.191792			6	0.160974	0.0278063
427	U									0.0611975	0.0204563	0.0644498	0	0.045666	0.0103529			6	0.0336871	0.0272067
428	C									0.0428025	0.0224644	0.0451784	0.037779	0.00806214	0			6	0.0260477	0.0189691
429	U									0.145089	0.118794	0.665692	0.150654	0.0178899	0.168749	0.299597		7	0.223781	0.211745
430	A									0.107242	0.0803518	0.107806	0.047164	0.0887055	0.0742985	0.0424674		7	0.0782908	0.0261093
431	U									0.09386	0.0511842	0.072623	0.0542316	0.0934479	0.0220843	0.0396384		7	0.0610099	0.0270205
432	U									0.183778	0.123403	0.106971	0.0899406	0.13165	0.0997389	0.0785452		7	0.116289	0.0349307
433	G									0.090061	0.0993779	0.0518808	0.119588	0.11519	0.0804563	0.0335414		7	0.0842994	0.031891
434	A									0.117139	0.114475	0.0756316	0.125419	0.141989	0.132116	0.0573115		7	0.109154	0.0310198
435	G									0.0262214	0.0305111	0.0493569	0	0.0287829	0.0144432	0.0427763		7	0.0274417	0.0165839
436	C									0.120381	0.0934837	0.146583	0.168542	0.11484	0.130708	0.07118		7	0.120817	0.0323683
437	U									0.26557	0.209244		0.319006	0.145418	0.277657	0.140669		6	0.226261	0.0734024
438	A									0.444092	0.409213	0.365288	0.36575	0.397212	0.454001	0.391441		7	0.403857	0.0348809
439	G									0.376854	0.383888	0.28521	0.335756	0.384437	0.433355	0.278168		7	0.353953	0.0569424
440	U									0.448248	0.497077	0.371155	0.496859	0.518859	0.543447	0.399327		7	0.467853	0.0638256
441	U									0.518815	0.503217	0.414093	0.547033	0.557703	0.525019	0.413943		7	0.497118	0.0595253
442	G									0.246075	0.277547	0.249827	0.177506	0.232897	0.244695	0.262641		7	0.241598	0.0316649
443	G									0.475641	0.5389	0.475702	0.52442	0.459024	0.628938	0.441567		7	0.506313	0.0642038
444	U									0.693853	0.713732	0.960396	0.867812	0.678234	0.725201	0.624167		7	0.751914	0.118454
445	A									0.850095		0.592099	0.853471	0.903799	0.829839	0.609306		6	0.773102	0.135852
446	G									1.17438	0.900107	0.863554	1.45368	1.19631	1.16362	1.8558		7	1.22964	0.339953
447	U									0.129422	0.0131319	0.441254	0.52461	0.04919	0.747929	0.755731		7	0.380181	0.318336
448	C									1.1954	0.690445	0.346384	0.0678472	0.700057	0.141106	0.900676		7	0.577417	0.41183
449	C									0.359787	0.348596	0.237224	0.39421	0.393031	0.292699	0.309043		7	0.333513	0.0572719
450	U									0.358873	0.283962	0.403731	0.388808	0.451918	0.34364	0.318701		7	0.364233	0.0560091
451	C									0.104229	0.1411		0.117642	0.0797167	0.0940005	0.0711963		6	0.101314	0.025632
452	C									0.0568844	0.0548969		0.0334659	0.0439223	0.0422958	0.00903977		6	0.0400842	0.0174862
453	G									0.0175666	0.0116439	0.0379913	0	0.0378665	0	0		7	0.0150098	0.0170506
454	G									0	0.00957807	0.0384426	0	0.025186	0	0		7	0.0104581	0.0154828
455	C									0.000885471	0.0487138		0	0.041748	0.0064425	0		6	0.0162983	0.0226469
456	C									0.0104543	0.0269717	0.151748		0.0127754	0.041247	0.00102429		6	0.0407034	0.0561946
457	C									0.0464872	0.0719728	0.152316		0.0192616	0.101627	0.0215101		6	0.0688624	0.0514798
458	C									0.0444592	0.0685345		0.0373089	0.0981393	0.114047	0.0278022		6	0.0650486	0.0348962
459	U									0.23265	0.251876	0.311318	0.298884	0.319283	0.258179	0.253406		7	0.275085	0.0339799
460	G									0.612332	0.606077	0.507576		0.743395	0.680328	0.629158		6	0.629811	0.0790748
461	A									0.548335	0.574294	0.433181	0.251481	0.656689	0.559209	0.475401		7	0.499799	0.130859
462	A									0.471014	0.56996	0.384559	0.449711	0.345498	0.478123	0.48909		7	0.455422	0.0731989
463	U									0.644895	0.648752	0.56437	0.686562		0.650707	0.575749		6	0.628506	0.0478301
464	G									0.119753	0.0823598	0.0862952	0.106459		0.0734744	0.0987221		6	0.0945106	0.0170607
465	C									0.0468729	0.0808863	0.131841	0.0560376	0.0702392	0.101387	0.0571326		7	0.077771	0.030002
466	G									0	0.0363042	0.0237341	0.0677977	0.0931853	0	0		7	0.0315745	0.0369294
467	G									0.0194375	0.0554459	0.0461311	0.0355524	0.0912737	0.0693542	0.0209736		7	0.0483098	0.0261026
468	C									0.242548	0.390375	0.430139	0.392395	0.378644	0.39482	0.199525		7	0.346921	0.0883189
469	U									0.573228	0.571882	0.708513	0.664914	0.651275	0.571225	0.532663		7	0.610529	0.0641765
470	A									0.574085	0.549735		0.594131	0.552341	0.542174	0.573147		6	0.564269	0.0195379
471	A									0.644695	0.695082	0.508528	0.824599	0.754135	0.642152	0.627337		7	0.670933	0.100757
472	U									0.117982	0.10585	0.10789	0.116001		0.0921727	0.108477		6	0.108062	0.00915418
473	C									0.0250503	0.00459401	0.0857604	0.0473784	0.0140084	0.0316282	0		7	0.0297742	0.02955
474	C									0.0236221	0.0288642		0.0412345	0.0212169	0.0602748	0.0121452		6	0.0312263	0.0171561
475	U									0.265084	0.26378		0.432772	0.208631	0.307367	0.212109		6	0.281624	0.0827777
476	A									0.847082	0.857403	0.679481	0.935684	0.940892	0.860958	0.762934		7	0.840633	0.0929425
477	A									0.247918	0.265196	0.251732	0.225957	0.254012		0.270494		6	0.252551	0.015578
478	C									0	0.0481648	0.0966413	0	0.0136874	0	0		7	0.0226419	0.0370993
479	U									0.000656963	0		0.00781806	0.0221144	0.0153421	0		6	0.00765525	0.00932054
480	G									0	0		0.0199657	0	0	0		6	0.00332762	0.00815098
481	C									0	0.000996813		0.00434611	0	0.0117613	0		6	0.00285071	0.00467871
482	G									0	0.0227967	0	0.0553944	0.0563329	0	0.0127955		7	0.0210456	0.0252485
483	G									0	0	0	0.0787001	0.0766451	0.0267439	0		7	0.0260127	0.0366214
484	A									0	0.0187516	0.00300855	0.0334576	0.0720778	0.0147878	0.00808051		7	0.021452	0.0249598
485	G									0	0.0094625	0.0059001	0.0311733	0.0162337	0.00591811	0.000373947		7	0.00986595	0.0109046
486	C									0.000814062	0.00330826	0.0452285	0.021178	0.014935	0.0292459	0.00134946		7	0.0165799	0.0166417
487	A									0.0171667	0.0143743	0.024386	0.0558315	0.0368378	0.0158965	0.00178844		7	0.0237545	0.0176831
488	C									0.00785499	0.00891353	0.082568	0.0514689	0	0.0266989	0.000552792		7	0.0254367	0.0310688
489	A									0	0	0.000735423	0.00496463	0.0198891	0.0151923	0		7	0.00582592	0.00830642
490	C									0	0	0.0341303	0.0248067	0	0.00701184	0		7	0.00942126	0.0141897
491	A									0.00791212	0	0	0.014531	0.0391069	0.0251407	0		7	0.0123844	0.015064
492	C									0	0	0	0	0.0177367	0.012885	0		7	0.00437453	0.00760108
493	C									0.00584125	0	0	0	0.0138187	0.0324222	0		7	0.00744032	0.0121708
494	C									0.00297061	0	0	0.00971484	0.0159638	0.0219944	0		7	0.0072348	0.00890132
495	U									0	0		0.00760364	0.00698962	0.00660731	0		6	0.00353343	0.00388371
496	C									0.100801	0.0989445	0.141285	0.113329	0.167167	0.101627	0.0812441		7	0.114914	0.0294187
497	A									0.497107	0.594678	0.4574	0.600473	0.650071	0.52857	0.488473	0.391784	8	0.526069	0.0850431
498	A									0.862292	0.802131	1.20054	0.847104	0.285385	0.699685	1.38011	0.364693	8	0.805243	0.37172
499	G									1.45696	1.5896	0.0997668	1.32962	1.18353	1.48601	0.397295	0.959314	8	1.06276	0.54495
500	C									0.349604	0.39195	0.325709	0.412386	0.315161	0.301584	0.251374	0.128672	8	0.309555	0.0889836
501	C									0.641353	0.651713	0.716753	0.857331	0.430876	0.596306	0.399896	0.0771536	8	0.546423	0.240029
502	A									0.409502	0.458794	0.398282	0.374788	0.328782	0.452728	0.411683	0.343905	8	0.397308	0.0466949
503	G									0.0130821	0.0315368	0.0360023	0.0270663	0.0542316	0.0285268	0	0	8	0.0238057	0.0185765
504	A									0	0.0210775	0	0	0.0398511	0.00641253	0	0	8	0.00841764	0.0146709
505	G									0	0.0149666	0	0	0.0336056	0	0		7	0.0069389	0.0130147
506	G									0.0250788	0.0753388	0	0.0156691	0.0569603	0.0076411	0.0373134	0.128021	8	0.0432528	0.0425415
507	G									0.235835	0.275568	0.0954546	0	0	0.619648	0.265015	0	8	0.18644	0.212732
508	C									0.21714	0.249319	0.388153	0.307659	0.24552	0.217921	0.206549		7	0.261752	0.0651427
509	A									1.07219	1.07065	0.906559	1.0896	0.782801	1.11409	0.966735	0.72222	8	0.965606	0.149264
510	G									0.0592695		0.0411001	0.0221099	0.0453377	0.0354937	0.0212662	0.0317466	7	0.0366177	0.0134187
511	U									0	0.0149377	0.0442257	0	0	0	0	0	8	0.00739543	0.015773
512	G									0.000771217	0.00143021	0.0022397	0	0	0	0	0	8	0.000555141	0.000861151
513	U									0.00819775	0.0313779	0.034732	0	0.0011017	0.0108024	0.09721	0.0291026	8	0.0265656	0.0316835
514	G									0.00252788	0.0655874	0.00713695	0	0.0123814	0.119186	0	0.0679955	8	0.0343519	0.0445624
515	U									0.00152815	0.0433397	0.0507275	0	0.0524368	0.00783588	0	0	8	0.0194835	0.0245767
516	C									0.0362329	0.133125	0.142538	0.0914745	0.0898291	0.0959033	0	0	8	0.0736379	0.0555573
517	G									0.136691	0.179614	0.201573	0.218683	0.214774	0.196616	0.11542	0.100336	8	0.170463	0.0464639
518	U									1.15918	1.28881	1.81773	1.20448	1.00458	1.22968	0.886645	0.741341	8	1.16656	0.322899
519	A									2.83102	2.62407	2.12693	3.02513	3.09826	2.58328	2.31664	1.86835	8	2.55921	0.432487
520	A									0.623729	0.571809	0.463835	0.6265	0.590375	0.491608	0.549296	0.392148	8	0.538662	0.0829093
521	C									1.06749	1.07923	0.940222	1.17326	1.01496	1.01793	0.97171		7	1.03783	0.0771941
522	G									0.0214084	0.0801351	0.0821334	0.0809845	0.102006	0.058387	0.0168764	0	8	0.0552414	0.0375511
523	G									0	0.0914178	0.0138393	0.0904354	0.0698014	0.0516149	0	0	8	0.0396386	0.0408724
524	G									0	0.0182171	0.019589	0.0267117	0.00951406	0.00458466	0	0	8	0.00982707	0.010475
525	C									0	0.0765379	0.318054	0.14169	0	0.00967873	0	0	8	0.068245	0.113343
526	A									0.0116539	0.06826	0.0059001	0.0584457	0.0872317	0.0493825	0	0	8	0.0351092	0.0347083
527	A									0.0055699	0.0172925	0	0.0418695	0.0297387	0.0266989	0.00970637	0	8	0.0163595	0.015276
528	C									0	0.0168736	0.0109311	0.0311238	0.0265504	0.0121808	0	0	8	0.0122074	0.0121539
529	U									0	0	0.0459807	0	0.0283087	0.014608	0	0.000593931	8	0.0111864	0.0174367
530	C									0	0	0.00282469	0.0029194	0.00921492	0.00109373	0	0.000689727	8	0.00209281	0.00311791
531	U									0	0	0.0854762	0.0271735	0.0436669	0	0	0	8	0.0195396	0.0313893
532	G									0.00292777	0		0	0	0	0	0.00461734	7	0.00107787	0.00190434
533	C									0	0		0.0494979	0	0	0	0	7	0.00707112	0.0187084
534	A									0	0	0.0111651	0.0141022	0.0413759	0.018878	0	0	8	0.0106902	0.014529
535	G									0.0538567	0.0020803	0.00444597	0.0311733	0.0204217	0.0972068	0.0541411	0.153752	8	0.0521347	0.0515325
536	C									0	0	0.103678	0	0.0582663	0.0251557	0	0.0159978	8	0.0253872	0.0375628
537	G									0	0	0.0290158	0.0372595	0.0283306	0	0	0.00465565	8	0.0124077	0.0161372
538	G									0	0	0.00660209	0.0375728	0.0103385	0	0	0.0193507	8	0.00923301	0.0133879
539	A									0.0306202	0.0193151	0.0121178	0.0713274	0.0860935	0.0277027	0.019494	0.0203661	8	0.0358796	0.0273095
540	A									0.19786	0.1989	0.228282	0.390053	0.345848	0.250299	0.206972	0.216881	8	0.254387	0.0730925
541	C									0.0299204	0.0207164	0.00897551	0.00320804	0.0704143	0.0208108	0.01182	0.0377242	8	0.0254487	0.0213416
542	C									0	0	0.036838	0.0911034	0.212578	0.151683	0.0608233	0.0449855	8	0.0747515	0.0745223
543	G									1.17509	0.980661	0.725328	1.16583	1.11061	1.11431	0.821822	0.552375	8	0.955754	0.231681
544	A									0.198488	0.222491	0.287082	0.130853	0.152568	0.219944	0.348389		7	0.222831	0.0751563
545	C									0.135634	0.0583786	0.0713026	0.053778	0.11697	0.0818647	0.0369232	0.0711759	8	0.0782535	0.0329616
546	U									0.267669	0.279541	0.616368	0.429894	0.191726	0.319698	0.175674	0.23443	8	0.314375	0.14572
547	A									0.341892	0.375365	0.318789		0.32868	0.356555	0.313059	0.316719	7	0.335866	0.02329
548	C									0.23295	0.253364	0.174228	0.225173	0.202692	0.248695	0.220743	0.267805	8	0.228206	0.0299352
549	U									0.258572	0.268937	0.230355	0.211112	0.202349	0.262045	0.351543	0.38025	8	0.270645	0.0639332
550	U									0.508461	0.513604	0.41767	0.523298	0.439296	0.574326	0.625581	0.584026	8	0.523283	0.0709943
551	U									0.337907	0.307307	0.29549	0.35766	0.3082	0.452398	0.321969	0.24378	8	0.328089	0.0603078
552	G									0.106414	0.136766	0.0548893	0.13788	0.11527	0.0972068	0.124167	0.123193	8	0.111973	0.0269358
553	G									0.0257358	0.0955784	0.0152935	0.0747169	0.0630744	0.0344599	0.0209736	0.0262096	8	0.0445053	0.0294255
554	G									0.0260643	0.0590864	0.0457801	0.0117931	0	0.0491428	0.0437681	0.0847597	8	0.0400493	0.0269622
555	U									0.0323768	0.00780114	0	0	0	0	0	0.0286811	8	0.00860739	0.0138307
556	G									0.0830772	0.142111	0.0670906	0.149747	0.186757	0.15041	0.149514	0.128672	8	0.132172	0.039058
557	U									0.895954	0.884158		0.895159	0.960949	0.990242	1.00486	0.930192	7	0.937359	0.0487964
558	C									0.0184235	0.0912011	0.0394621	0.0149681	0.0465197	0.042041	0.0537183	0.0724788	8	0.0473516	0.0255549
559	C									0.290749	0.294146	0.00529839	0.100901	0.229162	0.0436891	0	0.106984	8	0.133866	0.121758
560	G									0.281666	0.292774	0	0.191212	0.415292	0.233713	0	0.292521	8	0.213397	0.146368
561	U									0.47934	0.695385	0.368464	0.362748	0.958323	0.608741	0.558677	0.421806	8	0.556685	0.200171
562	G									0.719788	0.761738		0.738229	0.807302	0.681856	0.714304	0.872562	7	0.75654	0.0646945
563	U									0.585282	0.659023	0.335386	0.536947	0.84187	0.574386	0.610249	0.694363	8	0.604688	0.144265
564	U									0.701608	0.85476	0.498834	1.00351	1.1927	0.838738	0.908139	0.851391	8	0.85621	0.203389
565	U									0.635597	0.768398	0.490761	0.909575	1.15197	0.666499	0.722564	0.752281	8	0.762206	0.197924
566	C									1.39702	0	1.18575	2.35977	1.46538	0	0	0	8	0.80099	0.921245
567	A									0.787427	1.13099	0.320427	1.04927	1.78138	1.15566	0.911196	0.809988	8	0.993293	0.414904
568	U									0.864306	1.08421	0.521331	0.953531	1.54715	0.882158	1.10592	1.03196	8	0.998823	0.288414
569	U									0.858293	1.07433	0.628837	0.985108	1.36922	0.994722	1.12002	1.09211	8	1.01533	0.214126
570	U									0.992613	0.907649	1.06035	1.33087	1.38252	1.05017	1.10732	1.01156	8	1.10538	0.166195
571	U									0.897182	0.997694		1.45657	1.05091	1.35266	1.04973	0.903925	7	1.10124	0.218309
572	A									0.454704	0.674495	0.558019	0.402086	0.590733	0.67396	0.951777	1.03062	8	0.66705	0.222443
573	U									0.698294	0.863312	0.540452	0.945531	1.24906	0.899807	1.05157	0.939618	8	0.898455	0.213723
574	U									0.589024	0.737771	0.511587	0.67735	0.996766	0.816145	0.879361	0.933238	8	0.767655	0.169565
575	C									0.195161	0.220252	0.197695	0.221388	0.269254	0.237279	0.275843	0.255467	8	0.234042	0.0307985
576	C									0.294105	0.38841	0.736242	0.689209	0.415708	0.591272	0.242041	0.269013	8	0.45325	0.194314
577	U									0.453561	0.575537		0.746764	0.698364	0.66091	0.69881	0.625237	7	0.637026	0.0981256
578	A									1.18849	1.32237	1.08119	1.55609	1.89008	1.43564	1.603	1.41087	8	1.43597	0.25332
579	U									0.925632	0.986686		1.61915	1.20019	1.41146	0.965971	1.00202	7	1.15873	0.265588
580	A									0.580526	0.569007	0.55496	0.613272	0.723185	0.757188	0.86494	0.940116	8	0.700399	0.145729
581	C									0.199645	0.275872	0.319692	0.281178	0.257617	0.372451	0.423487	0.406326	8	0.317033	0.0780787
582	U									0.436466	0.550818	0.614563	0.560154	0.69708	0.709873	0.898384	0.864668	8	0.666501	0.158638
583	G									0.113397			0	0.0354297	0.0636009	0.0859428	0.12576	6	0.0706885	0.0477073
584	G									0			0	0	0.0115515	0.0110071	0.0505991	6	0.012193	0.0196105
585	C									0			0.0180112	0.0427914	0	0.0423373	0.108345	6	0.0352474	0.0405764
586	U												0.100084	0.130775	0.0780741	0.1036	0.159863	5	0.114479	0.0315284
587	G									0.0216226			0.0193802	0.0450823	0.0289912	0.0335414		5	0.0297236	0.010291
588	C									0			0.0113395	0.0332408	0.00839023	0.0372484	0.0363639	6	0.0210971	0.0163901
589	U									0			0.0172195	0	0.0138139	0.0167138	0.037935	6	0.0142804	0.0140155
590	U									0				0.0137093	0.00332613	0.00528404	0.00544118	5	0.00555213	0.00505976
591	A									0.0114968			0	0.0395082	0	0.0110233	0.0118403	6	0.0123114	0.0144592
592	U									0			0	0	0	0.0166163	0.0155955	6	0.00536862	0.0083233
593	G									0			0	0.0375309	0	0.00438982	0.000344863	6	0.00704427	0.0150348
594	G												0	0.0231358	0	0.00217865	0.0157104	5	0.00820498	0.0106092
595	U									0.107328			0.0188771	0.0993723	0	0.00091048	0.00561361	6	0.0386835	0.0506049
596	G												0	0.0218079	0.0173648	0	0.0139861	5	0.0106318	0.0100941
597	A												0	0	0	0	0.011438	5	0.00228759	0.00511521
598	C												0.00932724	0.0241864	0	0.00604819	0	5	0.00791237	0.00994401
599	A												0.0243118	0.0522325	0.0211703	0	0	5	0.0195429	0.0215514
600	A												0	0.0308915	0	0	0.0074912	5	0.00767654	0.0133768
601	U												0.0448219	0.0633225	0.0272832	0.0292329	0.034448	5	0.0398217	0.0147944
602	U												0.217413		0.21924	0.182307	0.195384	4	0.203586	0.0178537
603	G												1.22847	1.56364	1.24315	1.42082	1.5492	5	1.40106	0.160853
604	A												0.37944	0.472741	0.326155	0.439047	0.457883	5	0.415053	0.0610514
605	G													0.567057	0.280413	0.293695	0.346128	4	0.371823	0.133212
606	A													0.650071	0.337048	0.391604	0.393029	4	0.442938	0.140527
607	G													0.476965	0.12467	0.182177	0.268878	4	0.263173	0.154362
608	A														0.00937908	0	0.0209409	3	0.0101066	0.0104894
609	U													0.133503	0.000928918	0	0.00890897	4	0.0358353	0.0652347
610	U													0.0327666	0	0	0.0232783	4	0.0140112	0.016636
611	G													0.0187946	0	0	0.0391803	4	0.0144937	0.018691
612	U													0.0548007	0	0	0.0511356	4	0.0264841	0.0306177
613	U													0.108368	0.00848013	0	0.0529557	4	0.042451	0.0497043
614	A													0.117985	0.0290362	0.0224856	0.0946266	4	0.0660333	0.0475454
615	C														0.114856	0.139515	0.434432	3	0.229601	0.177817
616	C														0.0817598	0.0776184	0.186954	3	0.115444	0.0619641
617	A														0.00857002	0.00972263	0.0300797	3	0.0161241	0.0120996
618	U														0.0662229	0.104087	0.0559062	3	0.0754055	0.0253692
619	A														0.116175	0.213426	0.209466	3	0.179689	0.0550407
620	U														1.01782	1.17169	1.13521	3	1.10824	0.0804003
621	A														0.0785685	0.103941	0.0943776	3	0.0922957	0.0128138
622	G														0.0298602	0.0275745	0.0892813	3	0.0489053	0.0349852
623	C														0.17603	0.169577	0.239508	3	0.195038	0.0386465
624	U														0.643396	0.578984	0.491507	3	0.571296	0.0762359
625	A														0.669645	0.853933	0.905362	3	0.809647	0.123942
626	U														0.67865	0.774575	0.736532	3	0.729919	0.0483033
627	U														0.814407	0.994748	1.01576	3	0.941637	0.110684
628	G														0.110796	0.147904	0.132006	3	0.130235	0.0186174
629	G														0.0525139	0.080106	0.0507332	3	0.0611177	0.0164684
630	A														0.0356135	0.0666602	0.049143	3	0.0504722	0.0155659
631	U															0.0338504	0.0332027	2	0.0335265	0.000457984
632	U														0.0503863	0.0940884	0.0684937	3	0.0709895	0.0219577
633	G														0.0939856	0.110217	0.0406172	3	0.0816066	0.0364137
634	G														0.0554355	0	0	3	0.0184785	0.0320057
635	C														0.076411	0	0	3	0.0254703	0.0441159
636	C														0.0504612	0.025087	0	3	0.0251827	0.0252308
637	A														0.0485435	0.167415	0	3	0.071986	0.086134
638	U														0.0445132	0.122492	0.0288536	3	0.0652863	0.0501566
639	C														0.020631	0.273502	0	3	0.0980442	0.1523
640	C														0.237818	0.877979	0.828074	3	0.647957	0.356066
641	G														0.516149	0.655497	0.699191	3	0.623612	0.0955959
642	G														0.30494	0.394758	0.505033	3	0.401577	0.100221
643	U														0.448248	0.52642	0.616635	3	0.530434	0.084265
644	G														0.583136	0.663057	0.771325	3	0.672506	0.0944496
645	A														0.259738	0.31553	0.387339	3	0.320869	0.063968
646	C														0.0673616	0	0.153943	3	0.0737682	0.0771713
647	C														0.0962629	0.0952427	0.065045	3	0.0855169	0.0177365
648	A														0.171685	0.166894	0.189445	3	0.176008	0.0118806
649	A														0.360211	0.406464	0.43949	3	0.402055	0.0398232
650	U														0.470587	0.472409	0.511221	3	0.484739	0.0229524
651	A														0.283275	0.493871	0.539079	3	0.438741	0.136522
652	G														0.227435	0.2065	0.335322	3	0.256419	0.069129
653	A														0.195373	0.171512	0.202473	3	0.189786	0.0162191
654	G														0.0054087	0.0345657	0.134535	3	0.0581698	0.067722
655	C														0.147204	0.111144	0.144306	3	0.134218	0.0200353
656	U														0.247107	0.192875	0.297061	3	0.245681	0.0521076
657	A														0.400873	0.467808	0.506432	3	0.458371	0.0534082
658	U														0.410492	0.438965	0.568201	3	0.472553	0.084048
659	U														0.991575	0.998	1.00959	3	0.999721	0.00912834
660	A														1.29389	1.50551	1.36298	3	1.38746	0.107913
661	U														0.629582	0.532062	0.619949	3	0.593864	0.0537387
662	A														0.543312	0.688827	0.848708	3	0.693616	0.152754
663	U														0.254149	0.258755	0.366456	3	0.29312	0.0635522
664	A														0.0860598	0.169463	0.296793	3	0.184105	0.106127
665	U														0.156703	0.212386	0.232035	3	0.200375	0.0390764
666	C														0.0557051	0.0657659	0.0920593	3	0.0711768	0.0187714
667	U														0.0256352	0.0233311	0.0558104	3	0.0349255	0.0181235
668	C														0.040393	0.0695867	0.0913504	3	0.06711	0.0255689
669	U														0.282211	0.450363	0.502351	3	0.411642	0.115064
670	U														0.556677	0.599129	0.71653	3	0.624112	0.0828033
671	U														0.496042	0.507072	0.541895	3	0.515003	0.0239331
672	G														0.30521	0.28763	0.39437	3	0.32907	0.0572306
673	U														0.19281	0.266446	0.335437	3	0.264898	0.0713258
674	U														0.271454	0.332423	0.449683	3	0.351186	0.0905837
675	G															0	0	2	0	0
676	G														0.589593	0	0.0980944	3	0.229229	0.315915
677	G														0.602104	0.498829	0.958911	3	0.686615	0.241403
678	U															0.613843	0.617267	2	0.615555	0.00242139
679	U														0.918775	0.913033	1.02308	3	0.951628	0.0619419
680	U															0.83387	0.713541	2	0.773706	0.0850852
681	A															1.07762	1.08808	2	1.08285	0.00739879
682	U															1.01798	0.964027	2	0.991004	0.038152
683	A															0.18577	0.428742	2	0.307256	0.171807
684	C															0.112135	0.408491	2	0.260313	0.209555
685	C															0.32031	0.508769	2	0.41454	0.133261
686	A															0.116037	0	2	0.0580187	0.0820509
687	C															0.0465483	0.0837443	2	0.0651463	0.0263015
688	U															0	0.0917528	2	0.0458764	0.064879
689	U															0.251162	0.318175	2	0.284669	0.0473848
690	A															0.426316	0.436808	2	0.431562	0.00741862
691	G															0.193542	0.365498	2	0.27952	0.121591
692	C															0.157952	0.310109	2	0.23403	0.107591
693	U															0.250724	0.348829	2	0.299776	0.0693712
694	U															0.117615	0.483402	2	0.300509	0.258651
695	G															0.405782	0.47344	2	0.439611	0.0478416
696	A															0.37915	0.458936	2	0.419043	0.0564175
697	A															0.357185	0.346626	2	0.351905	0.00746618
698	A															0.00380451		1	0.00380451	0
699	G															0.912903		1	0.912903	0
700	A
