# Supplementary material for: Structure of the 5′ Untranslated Region of Enteroviral Genomic RNA
Source: J Virol. 2019 Nov 13;93(23):e01288-19. doi: 10.1128/JVI.01288-19 (PMC6854513; doi:10.1128/JVI.01288-19)
Supplement: Supplemental file 3 [file JVI.01288-19-sd003.xlsx]

## Sheet: Combined
Supplemental Table 3. Enterovirus A B C Sequences used for Comaprative Analysis
Accession #	Strain Name
JX390656.1/1-1	Human enterovirus 90 isolate 03446/SD/CHN/EV90 polyprotein gene, complete cds
JX390655.1/1-1	Human enterovirus 90 isolate 01421/SD/CHN/EV90 polyprotein gene, complete cds
JX390654.1/1-1	Human enterovirus 90 isolate 01336/SD/CHN/EV90 polyprotein gene, complete cds
NC_001612.1/1-1	Human enterovirus A, complete genome
DQ341368.1/1-1	Human enterovirus 71 isolate MY104-9-SAR-97, complete genome
KC570453.1/1-1	Human enterovirus 71 strain SH12-276, complete genome
HQ611148.1/1-1	Human enterovirus 71 strain AH08/06, complete genome
EU753407.2/1-1	Human enterovirus 71 strain TC03F/SD/CHN/07, partial genome
EU753398.2/1-1	Human enterovirus 71 strain 523-07T/SD/CHN/07, partial genome
EU753397.2/1-1	Human enterovirus 71 strain 523-05T/SD/CHN/07, partial genome
EU753384.2/1-1	Human enterovirus 71 strain 522-04T/SD/CHN/07, partial genome
EU753375.2/1-1	Human enterovirus 71 strain 521-18S/SD/CHN/07, partial genome
EU753365.2/1-1	Human enterovirus 71 strain 518-03F/SD/CHN/07, partial genome
FJ713137.1/1-1	Human enterovirus 71 strain Shanghai 036-2009, complete genome
GU366191.1/1-1	Human enterovirus 71 strain Henan10-08-China, complete genome
U22522.1/1-1	Human enterovirus 71 polyprotein gene, complete cds
FJ606450.1/1-1	Human enterovirus 71 strain BJ08-Z025-5, complete genome
FJ606449.1/1-1	Human enterovirus 71 strain BJ08-Z020-1, complete genome
GQ994992.1/1-1	Human enterovirus 71 strain Henan2-09-China, complete genome
GQ994991.1/1-1	Human enterovirus 71 strain Chongqing3-09-China, complete genome
GQ994990.1/1-1	Human enterovirus 71 strain Chongqing2-09-China, complete genome
GQ994989.1/1-1	Human enterovirus 71 strain Chongqing1-09-China, complete genome
GQ994988.1/1-1	Human enterovirus 71 strain Anhui1-09-China, complete genome
AF304459.1/1-1	Enterovirus 71 strain Tainan/6092/98 polyprotein mRNA, complete cds
AF304458.1/1-1	Enterovirus 71 strain Tainan/4643/98 polyprotein mRNA, complete cds
AF304457.1/1-1	Enterovirus 71 strain Tainan/5746/98 polyprotein mRNA, complete cds
FJ606448.1/1-1	Human enterovirus 71 strain BJ08-Z011-4, complete genome
FJ606447.1/1-1	Human enterovirus 71 strain BJ08-Z004-3, complete genome
AF302996.1/1-1	Enterovirus 71 strain SHZH98 polyprotein gene, complete cds
U22521.1/1-1	Human enterovirus 71 polyprotein gene, complete cds
KY425527.1/1-1	Enterovirus A71 strain CSF15/YN/CHN/2013, complete genome
KX372331.1/1-1	Enterovirus A71 isolate SiICRC07/TH/2014 polyprotein gene, complete cds
KX372329.1/1-1	Enterovirus A71 isolate SiICRC05/TH/2014 polyprotein gene, complete cds
KX372324.1/1-1	Enterovirus A71 isolate SiICRC02/TH/2013 polyprotein gene, complete cds
KX372317.1/1-1	Enterovirus A71 isolate SiICRC04/TH/2012 polyprotein gene, complete cds
KX372312.1/1-1	Enterovirus A71 isolate SiICRC15/TH/2011 polyprotein gene, complete cds
KX372311.1/1-1	Enterovirus A71 isolate SiICRC10/TH/2011 polyprotein gene, complete cds
KX372310.1/1-1	Enterovirus A71 isolate SiICRC08/TH/2011 polyprotein gene, complete cds
KU936132.1/1-1	Enterovirus A71 strain SHAPHC5468/SH/CHN/14, complete genome
KU936131.1/1-1	Enterovirus A71 strain SHAPHC5432/SH/CHN/14, complete genome
KU936130.1/1-1	Enterovirus A71 strain SHAPHC5330/SH/CHN/14, complete genome
KU936129.1/1-1	Enterovirus A71 strain SHAPHC5427/SH/CHN/14, complete genome
KU936128.1/1-1	Enterovirus A71 strain SHAPHC5365/SH/CHN/14, complete genome
KU936127.1/1-1	Enterovirus A71 strain SHAPHC5589/SH/CHN/14, complete genome
KU936126.1/1-1	Enterovirus A71 strain SHAPHC5510/SH/CHN/14, complete genome
KU936125.1/1-1	Enterovirus A71 strain SHAPHC5307/SH/CHN/14, complete genome
KU936124.1/1-1	Enterovirus A71 strain SHAPHC5287/SH/CHN/14, complete genome
KU936123.1/1-1	Enterovirus A71 strain SHAPHC5271/SH/CHN/14, complete genome
KU936122.1/1-1	Enterovirus A71 strain SHAPHC5267/SH/CHN/14, complete genome
KU936121.1/1-1	Enterovirus A71 strain SHAPHC5251/SH/CHN/14, complete genome
KU936120.1/1-1	Enterovirus A71 strain SHAPHC5218/SH/CHN/14, complete genome
KU254596.1/1-1	Enterovirus A71 isolate BJ14-2, complete genome
KU254595.1/1-1	Enterovirus A71 isolate BJ14-1, complete genome
KT428650.1/1-1	Enterovirus A71 isolate EV71/SZ88/CHN/2014, complete genome
KT428649.1/1-1	Enterovirus A71 isolate EV71/SZ50/CHN/2014, complete genome
KT428648.1/1-1	Enterovirus A71 isolate EV71/SZ42/CHN/2014, complete genome
KT428647.1/1-1	Enterovirus A71 isolate EV71/SZ25/CHN/2014, complete genome
KT428646.1/1-1	Enterovirus A71 isolate EV71/SZ12/CHN/2014, complete genome
KT428645.1/1-1	Enterovirus A71 isolate EV71/SZ07/CHN/2014, complete genome
KT428644.1/1-1	Enterovirus A71 isolate EV71/SZ04/CHN/2014, complete genome
AF352027.1/1-1	Enterovirus 5666/sin/002209, complete genome
AF316321.2/1-1	Enterovirus 5865/sin/000009, complete genome
KP289432.1/1-1	Enterovirus A71 isolate EV71/P990/2013/China, complete genome
KP289431.1/1-1	Enterovirus A71 isolate EV71/P977/2013/China, complete genome
KP289430.1/1-1	Enterovirus A71 isolate EV71/P868/2013/China, complete genome
KP289429.1/1-1	Enterovirus A71 isolate EV71/P654/2013/China, complete genome
KP289428.1/1-1	Enterovirus A71 isolate EV71/P63/2013/China, complete genome
KP289427.1/1-1	Enterovirus A71 isolate EV71/P454/2013/China, complete genome
KP289426.1/1-1	Enterovirus A71 isolate EV71/P40/2013/China, complete genome
KP289425.1/1-1	Enterovirus A71 isolate EV71/P352/2013/China, complete genome
KP289424.1/1-1	Enterovirus A71 isolate EV71/P267/2013/China, complete genome
KP289423.1/1-1	Enterovirus A71 isolate EV71/P222/2013/China, complete genome
KP289422.1/1-1	Enterovirus A71 isolate EV71/P16/2013/China, complete genome
KP289421.1/1-1	Enterovirus A71 isolate EV71/P156/2013/China, complete genome
KP289420.1/1-1	Enterovirus A71 isolate EV71/P123/2013/China, complete genome
KP289419.1/1-1	Enterovirus A71 isolate EV71/P1034/2013/China, complete genome
KP289418.1/1-1	Enterovirus A71 isolate EV71/P1031/2013/China, complete genome
KP289417.1/1-1	Enterovirus A71 isolate EV71/P1027/2013/China, complete genome
KP266579.1/1-1	Enterovirus A71 strain 2006-52-9, complete genome
KP266572.1/1-1	Enterovirus A71 strain 2008-43-16, complete genome
KP861243.1/1-1	Enterovirus A71 strain C4, complete genome
KF444809.1/1-1	Enterovirus A71 isolate EV71/Queenmary/HongKong/2012, complete genome
DQ341367.1/1-1	Human enterovirus 71 isolate MY821-3-SAR-97, complete genome
DQ341366.1/1-1	Human enterovirus 71 isolate SB2864-SAR-00, complete genome
DQ341365.1/1-1	Human enterovirus 71 isolate PP37-MAL-01, complete genome
DQ341364.1/1-1	Human enterovirus 71 isolate 5511-SIN-00, complete genome
DQ341363.1/1-1	Human enterovirus 71 isolate S19841-SAR-03, complete genome
DQ341362.1/1-1	Human enterovirus 71 isolate SB12736-SAR-03, complete genome
DQ341361.1/1-1	Human enterovirus 71 isolate 1M-AUS-12-00, complete genome
DQ341360.1/1-1	Human enterovirus 71 isolate J115-MAL-01, complete genome
DQ341359.1/1-1	Human enterovirus 71 isolate S10862-SAR-98, complete genome
DQ341358.1/1-1	Human enterovirus 71 isolate S40221-SAR-00, complete genome
DQ341357.1/1-1	Human enterovirus 71 isolate 7F-AUS-6-99, complete genome
DQ341356.1/1-1	Human enterovirus 71 isolate 03-KOR-00, complete genome
DQ341355.1/1-1	Human enterovirus 71 isolate 06-KOR-00, complete genome
DQ341354.1/1-1	Human enterovirus 71 isolate 3799-SIN-98, complete genome
KC570452.1/1-1	Human enterovirus 71 strain SH12-036, complete genome
JX986739.1/1-1	Human enterovirus 71 isolate Wuhan1143/HuB/CHN/2011, complete genome
JX986738.1/1-1	Human enterovirus 71 isolate Wuhan1117/HuB/CHN/2011, complete genome
JX986737.1/1-1	Human enterovirus 71 isolate Wuhan1042/HuB/CHN/2011, complete genome
KF501389.1/1-1	Enterovirus A71 isolate EV71/wuhan/3018/2010, complete genome
KC954664.1/1-1	Enterovirus A71 isolate VR1432, complete genome
KC954663.1/1-1	Enterovirus A71 isolate GDV103, complete genome
KC954662.1/1-1	Enterovirus A71 isolate Anhui2007, complete genome
KC414134.1/1-1	Human enterovirus 71 isolate JiLin-11-China, complete genome
JX678886.1/1-1	Human enterovirus 71 strain SH-6/SH/CHN/2002, complete genome
JX678885.1/1-1	Human enterovirus 71 strain SH-17/SH/CHN/2002, complete genome
JX678884.1/1-1	Human enterovirus 71 strain SD09-21/SD/CHN/2009, complete genome
JX678883.1/1-1	Human enterovirus 71 strain SD09-14/SD/CHN/2009, complete genome
JX678882.1/1-1	Human enterovirus 71 strain SD07-1/SD/CHN/2007, complete genome
JX678881.1/1-1	Human enterovirus 71 strain HeN09-17/HeN/CHN/2009, complete genome
JX678880.1/1-1	Human enterovirus 71 strain HeN09-1/HeN/CHN/2009, complete genome
JX678879.1/1-1	UNVERIFIED: Human enterovirus 71 strain FY17.08-8/AH/CHN/2008, complete genome
JX678878.1/1-1	Human enterovirus 71 strain FY17.08-7/AH/CHN/2008, complete genome
JX678877.1/1-1	Human enterovirus 71 strain FY17.08-6/AH/CHN/2008, complete genome
JX678876.1/1-1	Human enterovirus 71 strain FY17.08-5/AH/CHN/2008, complete genome
JX678875.1/1-1	Human enterovirus 71 strain FY17.08-4/AH/CHN/2008, complete genome
JX678874.1/1-1	Human enterovirus 71 strain CQ03-1/CQ/CHN/2003, complete genome
AB482183.1/1-1	Human enterovirus 71 genomic RNA, complete genome, strain: Nagoya
KC109780.1/1-1	Human enterovirus 71 strain 202/Jingdezhen/China/HFMD_Severe/2011, complete genome
HM807310.1/1-1	Human enterovirus 71 strain cmuh-050530-5, complete genome
HQ828086.1/1-1	Human enterovirus 71 strain NBChina01, complete genome
JQ736684.2/1-1	Human enterovirus 71 strain SHAPHC695F/SH/CHN/10, complete genome
JX244187.1/1-1	Human enterovirus 71 strain SDLY153, complete genome
JX244186.1/1-1	Human enterovirus 71 strain SDLY107, complete genome
JX244185.1/1-1	Human enterovirus 71 strain SDLY96, complete genome
JX244184.1/1-1	Human enterovirus 71 strain SDLY48, complete genome
JX244183.1/1-1	Human enterovirus 71 strain SDLY11, complete genome
JX244182.1/1-1	Human enterovirus 71 strain SDLY1, complete genome
JQ965759.1/1-1	Human enterovirus 71 strain 540V/VNM/05, complete genome
JX111892.1/1-1	Human enterovirus 71 isolate GD-DG2011-8 polyprotein gene, complete cds
JX111891.1/1-1	Human enterovirus 71 isolate GD-DG2011-5 polyprotein gene, complete cds
JX111890.1/1-1	Human enterovirus 71 isolate GD-DG2011-3 polyprotein gene, complete cds
JX111889.1/1-1	Human enterovirus 71 isolate GD-DG2011-2 polyprotein gene, complete cds
JX111888.1/1-1	Human enterovirus 71 isolate GD-DG2011-1 polyprotein gene, complete cds
JX025561.1/1-1	Human enterovirus 71 strain FY7VP5/AH/CHN/2008, complete genome
JX017384.1/1-1	Human enterovirus 71 isolate 01011Y, complete genome
JX025559.1/1-1	Human enterovirus 71 strain LAZ60-TR, complete genome
JQ804832.1/1-1	Human enterovirus 71 strain EV71/Hubei-XF/CHN/2010 polyprotein gene, complete cds
JQ742002.1/1-1	Human enterovirus 71 strain AFP2001071/EV71/GX/CHN/2001, complete genome
JQ742001.1/1-1	Human enterovirus 71 strain AFP2001064/EV71/GX/CHN/2001, complete genome
JQ724182.1/1-1	Human enterovirus 71 strain BRU/2006/35334 mouse-adapted, complete genome
GQ231943.1/1-1	Human enterovirus 71 strain TW/96022/08, complete genome
GQ231942.1/1-1	Human enterovirus 71 strain TW/96016/08, complete genome
GQ231941.1/1-1	Human enterovirus 71 strain TW/96002/08, complete genome
GQ231940.1/1-1	Human enterovirus 71 strain TW/72232/04, complete genome
GQ231939.1/1-1	Human enterovirus 71 strain TW/71595/04, complete genome
GQ231938.1/1-1	Human enterovirus 71 strain TW/71552/05, complete genome
GQ231937.1/1-1	Human enterovirus 71 strain TW/71428/05, complete genome
GQ231936.1/1-1	Human enterovirus 71 strain TW/70902/08, complete genome
GQ231935.1/1-1	Human enterovirus 71 strain TW/70886/08, complete genome
GQ231934.1/1-1	Human enterovirus 71 strain TW/70811/08, complete genome
GQ231933.1/1-1	Human enterovirus 71 strain TW/70516/08, complete genome
GQ231932.1/1-1	Human enterovirus 71 strain TW/2871/04, complete genome
GQ231931.1/1-1	Human enterovirus 71 strain TW/2824/04, complete genome
GQ231930.1/1-1	Human enterovirus 71 strain TW/2815/04, complete genome
GQ231929.1/1-1	Human enterovirus 71 strain TW/2728/04, complete genome
GQ231928.1/1-1	Human enterovirus 71 strain TW/2639/04, complete genome
GQ231927.1/1-1	Human enterovirus 71 strain TW/2429/04, complete genome
GQ231926.1/1-1	Human enterovirus 71 strain TW/1956/05, complete genome
GQ231925.1/1-1	Human enterovirus 71 strain TW/1101/08, complete genome
JQ280307.1/1-1	Human enterovirus 71 strain 3149 polyprotein gene, complete cds
JN835312.1/1-1	Human enterovirus 71 strain MRS/09/3663, complete genome
JQ074190.1/1-1	Human enterovirus 71 strain EV71/Jinan1006, complete genome
JQ074189.1/1-1	Human enterovirus 71 strain EV71/Jinan1005, complete genome
JQ074188.1/1-1	Human enterovirus 71 strain EV71/Jinan1004, complete genome
JQ074187.1/1-1	Human enterovirus 71 strain EV71/Jinan1002, complete genome
JN992285.1/1-1	Human enterovirus 71 strain 0964/SYD/98 CHO cell-adapted, complete genome
JN992284.1/1-1	Human enterovirus 71 strain BRU/2006/35334 CHO cell-adapted, complete genome
JN992283.1/1-1	Human enterovirus 71 strain 0964/SYD/98, complete genome
JN992282.1/1-1	Human enterovirus 71 strain BRU/2006/35334, complete genome
JQ639384.1/1-1	Human enterovirus 71 isolate HN318/HN/CHN/2011, complete genome
JQ639383.1/1-1	Human enterovirus 71 isolate HN1360/HN/CHN/2011, complete genome
JN256064.1/1-1	Human enterovirus 71 strain M188-1181F/HeN/CHN/2009 polyprotein gene, complete cds
JN256063.1/1-1	Human enterovirus 71 strain M186-1179F/HeN/CHN/2009 polyprotein gene, complete cds
JN256062.1/1-1	Human enterovirus 71 strain M183-1176F/HeN/CHN/2009 polyprotein gene, complete cds
JN256061.1/1-1	Human enterovirus 71 strain G398-1037F/HeN/CHN/2009 polyprotein gene, complete cds
JN256060.1/1-1	Human enterovirus 71 strain G333-972F/HeN/CHN/2009 polyprotein gene, complete cds
JN256059.1/1-1	Human enterovirus 71 strain G288-927F/HeN/CHN/2009 polyprotein gene, complete cds
JN544419.1/1-1	Human enterovirus 71 isolate MP4 polyprotein gene, complete cds
JN544418.1/1-1	Human enterovirus 71 isolate 4643-TW98 polyprotein gene, complete cds
HQ882182.1/1-1	Human enterovirus 71 strain FY0805, complete genome
HQ712020.1/1-1	Human enterovirus 71 strain MP10, complete genome
JF799986.1/1-1	Human enterovirus 71 strain Guangdong 2009, complete genome
HM245928.1/1-1	Human enterovirus 71 isolate EV71/Henan/399/2010, complete genome
HM245927.1/1-1	Human enterovirus 71 isolate EV71/Henan/294/2010, complete genome
JF905564.1/1-1	Human enterovirus 76 strain 04360/SD/CHN/2004/EV76, complete genome
HQ998852.1/1-1	Human enterovirus 71 strain EV71/Henan/106/2009, complete genome
HQ647180.1/1-1	Human enterovirus 71 isolate EV034_06, complete genome
HQ647179.1/1-1	Human enterovirus 71 isolate EV144_06, complete genome
HQ647178.1/1-1	Human enterovirus 71 isolate EV082_07, complete genome
HQ647177.1/1-1	Human enterovirus 71 isolate EV073_07, complete genome
HQ647176.1/1-1	Human enterovirus 71 isolate EV049_07, complete genome
HQ647175.1/1-1	Human enterovirus 71 isolate EV053_07, complete genome
HQ647174.1/1-1	Human enterovirus 71 isolate EV123_07, complete genome
HQ647173.1/1-1	Human enterovirus 71 isolate EV003_07, complete genome
HQ647172.1/1-1	Human enterovirus 71 isolate EV063_04, complete genome
HQ647171.1/1-1	Human enterovirus 71 isolate EV141_06, complete genome
HQ647167.1/1-1	Human enterovirus 71 isolate EV054_07, complete genome
JF913464.1/1-1	Human enterovirus 71 strain EV71/JN200803, complete genome
HQ825317.1/1-1	Human enterovirus 71 strain EV71/JN200804, complete genome
JN001860.1/1-1	Human enterovirus 71 strain NB/2010/01, complete genome
HQ423143.1/1-1	Human enterovirus 71 strain KM186/09, complete genome
HQ423142.1/1-1	Human enterovirus 71 strain KMM/09, complete genome
HQ891929.1/1-1	Human enterovirus 71 strain Shanghai 118-2009, complete genome
HQ891928.1/1-1	Human enterovirus 71 strain Shanghai 117-2009, complete genome
HQ891927.1/1-1	Human enterovirus 71 strain Shanghai 64-2009, complete genome
HQ891926.1/1-1	Human enterovirus 71 strain Shanghai 51-2009, complete genome
HQ891925.1/1-1	Human enterovirus 71 strain Shanghai 36-2009, complete genome
HQ891924.1/1-1	Human enterovirus 71 strain Shanghai 28-2009, complete genome
HQ891923.1/1-1	Human enterovirus 71 strain Shanghai 27-2009, complete genome
HQ325852.1/1-1	Human enterovirus 71 strain EV71/HENAN/DC/2010, complete genome
HQ426649.1/1-1	Human enterovirus 71 strain 2010FJLY008, complete genome
HQ188292.1/1-1	Human enterovirus 71 strain Fuyang-0805a, complete genome
AB550341.1/1-1	Human enterovirus 71 genomic RNA, complete genome, strain: KED005-LPS2
AB550340.1/1-1	Human enterovirus 71 genomic RNA, complete genome, strain: KED005-org
AB550339.1/1-1	Human enterovirus 71 genomic RNA, complete genome, strain: 75-Yamagata-LPS1
AB550338.1/1-1	Human enterovirus 71 genomic RNA, complete genome, strain: 75-Yamagata-org
AB550337.1/1-1	Human enterovirus 71 genomic RNA, complete genome, strain: C7/Osaka-LPS1
AB550336.1/1-1	Human enterovirus 71 genomic RNA, complete genome, strain: C7/Osaka-org
AB550335.1/1-1	Human enterovirus 71 genomic RNA, complete genome, strain: SK-EV006-LPS1
AB550334.1/1-1	Human enterovirus 71 genomic RNA, complete genome, strain: SK-EV006-org
AB550333.1/1-1	Human enterovirus 71 genomic RNA, complete genome, strain: 1095-LPS1
AB550332.1/1-1	Human enterovirus 71 genomic RNA, complete genome, strain: 1095-org
HQ407557.1/1-1	Human enterovirus 71 strain LN009, complete genome
FJ194965.1/1-1	Human enterovirus 71 strain EV71/GDSG/17/2008, complete genome
HQ189392.1/1-1	Human enterovirus 71 isolate HUN/1978, complete genome
GQ279370.1/1-1	Human enterovirus 71 strain SZ/HK08-6, complete genome
GQ279369.1/1-1	Human enterovirus 71 strain SZ/HK08-5, complete genome
EU703814.1/1-1	Human enterovirus 71 strain EV71/Fuyang.Anhui.P.R.C/17.08/3, complete genome
EU703813.1/1-1	Human enterovirus 71 strain EV71/Fuyang.Anhui.P.R.C/17.08/2, complete genome
EU703812.1/1-1	Human enterovirus 71 strain EV71/Fuyang.Anhui.P.R.C/17.08/1, complete genome
HM053670.1/1-1	Human enterovirus 71 strain BJ393, complete genome
HM053669.1/1-1	Human enterovirus 71 strain BJ293, complete genome
HM053671.1/1-1	Human enterovirus 71 strain BJ462, complete genome
AY773285.1/1-1	Human enterovirus 90 isolate F950027, complete genome
HM002489.1/1-1	Human enterovirus 71 strain BJ398, complete genome
HM002488.1/1-1	Human enterovirus 71 strain BJ366, complete genome
HM002487.1/1-1	Human enterovirus 71 strain BJ303, complete genome
HM002486.1/1-1	Human enterovirus 71 strain BJ110, complete genome
HM002485.1/1-1	Human enterovirus 71 strain BJ97, complete genome
HM002484.1/1-1	Human enterovirus 71 strain BJ67, complete genome
FJ357385.1/1-1	Human enterovirus 71 isolate M0380-TW08 polyprotein gene, complete cds
FJ357384.1/1-1	Human enterovirus 71 isolate 266-TW86 polyprotein gene, complete cds
FJ357383.1/1-1	Human enterovirus 71 isolate 252-TW86 polyprotein gene, complete cds
FJ357382.1/1-1	Human enterovirus 71 isolate 238-TW86 polyprotein gene, complete cds
FJ357381.1/1-1	Human enterovirus 71 isolate 244-TW86 polyprotein gene, complete cds
FJ357380.1/1-1	Human enterovirus 71 isolate 237-TW86 polyprotein gene, complete cds
FJ357379.1/1-1	Human enterovirus 71 isolate 236-TW86 polyprotein gene, complete cds
FJ357378.1/1-1	Human enterovirus 71 isolate N2838-TW03 polyprotein gene, complete cds
FJ357377.1/1-1	Human enterovirus 71 isolate S0296-TW00 polyprotein gene, complete cds
FJ357376.1/1-1	Human enterovirus 71 isolate S0318-TW01 polyprotein gene, complete cds
FJ357375.1/1-1	Human enterovirus 71 isolate N7008-TW99 polyprotein gene, complete cds
FJ357374.1/1-1	Human enterovirus 71 isolate N2121-TW05 polyprotein gene, complete cds
FJ357373.1/1-1	Human enterovirus 71 isolate S0584-TW04 polyprotein gene, complete cds
AF176044.1/1-1	Enterovirus 71 polyprotein gene, complete cds
AF119796.3/1-1	Enterovirus 71 strain TW/2086/98 polyprotein gene, complete cds
AF136379.1/1-1	Enterovirus 71 isolate NCKU9822 polyprotein mRNA, complete cds
AF119795.2/1-1	Enterovirus 71 strain TW/2272/98 polyprotein gene, complete cds
FJ439769.1/1-1	Human enterovirus 71 strain Fuyang-0805, complete genome
DQ060149.1/1-1	Human enterovirus 71 strain pinf7-54A from Taiwan, complete genome
AY697461.1/1-1	Human enterovirus 91 polyprotein gene, complete cds
AY697460.1/1-1	Human enterovirus 90 polyprotein gene, complete cds
AY697459.1/1-1	Human enterovirus 89 polyprotein gene, complete cds
AY697458.1/1-1	Human enterovirus 76 polyprotein gene, complete cds
EF667344.1/1-1	Human enterovirus 92 strain RJG7, complete genome
FJ360546.1/1-1	Human enterovirus 71 isolate GZ-08-03, complete genome
FJ360545.1/1-1	Human enterovirus 71 isolate GZ-08-02, complete genome
FJ360544.1/1-1	Human enterovirus 71 isolate GZ-08-01, complete genome
AB469183.1/1-1	Human enterovirus 71 gene for polyprotein, complete cds, strain: EV71-GFP
AB469182.1/1-1	Human enterovirus 71 gene for polyprotein, complete cds, strain: SK-EV006/Malaysia/97
FJ194964.1/1-1	Human enterovirus 71 strain EV71/GDFS/3/2008, complete genome
FJ158601.1/1-1	Human enterovirus 71 isolate DTID/ZJU-74, complete genome
FJ158600.1/1-1	Human enterovirus 71 isolate DTID/ZJU-62, complete genome
EU376005.1/1-1	Human enterovirus 71 26M/AUS/4/99 mouse-adapted, complete genome
EU376004.1/1-1	Human enterovirus 71 26M/AUS/4/99 CHO cell-adapted, complete genome
EU364841.1/1-1	Human enterovirus 71 strain 26M/AUS/4/99, complete genome
AB204853.1/1-1	Human enterovirus 71 genomic RNA, complete genome, sub_strain:BrCr-ts
AB204852.1/1-1	Human enterovirus 71 genomic RNA, complete genome, sub_strain:BrCr-TR
EU131776.1/1-1	Human enterovirus 71 strain N3340-TW-02, complete genome
AM396587.1/1-1	Human enterovirus 71 gene for polyprotein, genomic RNA, isolate UH1/PM/1997
AM396586.1/1-1	Human enterovirus 71 gene for polyprotein, genomic RNA, isolate EV71/SAR/SHA66
AM396585.1/1-1	Human enterovirus 71 gene for polyprotein, genomic RNA, isolate ENT/PM/SHA71
AM396584.1/1-1	Human enterovirus 71 gene for polyprotein, genomic RNA, isolate ENT/PM/SHA52
AJ586873.1/1-1	Human enterovirus 71 gene for polyprotein, isolate EV71/9/97/SHA89
AB192877.1/1-1	Human enterovirus 90 genomic RNA, complete genome
MG773125.1/1-1	Enterovirus A71 strain Huainan201404, complete genome
MG773124.1/1-1	Enterovirus A71 strain Huainan201403, complete genome
MG773123.1/1-1	Enterovirus A71 strain Huainan201402, complete genome
MG773122.1/1-1	Enterovirus A71 strain Huainan201401, complete genome
LC375765.1/1-1	Enterovirus A71 C7/Osaka/Japan/97 genomic RNA, complete genome
KY612315.1/1-1	Enterovirus A71 isolate 2015g03, complete genome
JN864024.1/1-1	UNVERIFIED: Human enterovirus 71 strain EV71/Ningbo.CHN/107/2009, complete genome
JN864023.1/1-1	Human enterovirus 71 strain EV71/Ningbo.CHN/103/2009, complete genome
JN864022.1/1-1	Human enterovirus 71 strain EV71/Ningbo.CHN/087/2009, complete genome
JN864021.1/1-1	Human enterovirus 71 strain EV71/Ningbo.CHN/076/2009, complete genome
JN864020.1/1-1	Human enterovirus 71 strain EV71/Ningbo.CHN/069/2010, complete genome
JN864019.1/1-1	Human enterovirus 71 strain EV71/Ningbo.CHN/002/2010, complete genome
JN864018.1/1-1	Human enterovirus 71 strain EV71/Ningbo.CHN/001/2010, complete genome
JQ086366.1/1-1	Human enterovirus 71 strain EV71/Ningbo.CHN/061/2011, complete genome
JQ086365.1/1-1	Human enterovirus 71 strain EV71/Ningbo.CHN/107-2/2009, complete genome
KF826491.1/1-1	Enterovirus A71 strain TZ06 polyprotein gene, complete cds
KF668443.1/1-1	Enterovirus A71 isolate H3-TY, complete genome
KF142413.1/1-1	Enterovirus A71 isolate HNCZ/201211, complete genome
KF142412.1/1-1	Enterovirus A71 isolate HNCZ/201208, complete genome
KF142411.1/1-1	Enterovirus A71 isolate HNCZ/201203, complete genome
KC436271.1/1-1	Enterovirus A71 isolate V09-2225777, complete genome
KC436270.1/1-1	Enterovirus A71 isolate V08-2236079, complete genome
KC436269.1/1-1	Enterovirus A71 isolate V08-2221581, complete genome
KC436268.1/1-1	Enterovirus A71 isolate V07-2231013, complete genome
KC436267.1/1-1	Enterovirus A71 isolate V06-2218645, complete genome
KC436266.1/1-1	Enterovirus A71 isolate V05-2243055, complete genome
KC436265.1/1-1	Enterovirus A71 isolate V04-2218217, complete genome
GU396280.1/1-1	Human enterovirus 71 isolate EV71/Lanzhou01, complete genome
JQ806378.1/1-1	Human enterovirus 71 strain 35/Jingdezhen/China/HFMD_Severe/2011, complete genome
JQ708210.1/1-1	Human enterovirus 71 isolate TS polyprotein gene, complete cds
JQ708209.1/1-1	Human enterovirus 71 isolate BJ polyprotein gene, complete cds
JQ681218.1/1-1	Human enterovirus 71 strain H8-1, complete genome
JQ517316.1/1-1	Human enterovirus 71 strain Kaifeng/2010, complete genome
JQ319054.1/1-1	Human enterovirus 71 strain BJ09/07, complete genome
JQ514785.1/1-1	Human enterovirus 71 isolate BC08, complete genome
JN964686.1/1-1	Human enterovirus 71 strain EV71/Xiamen/2009, complete genome
JQ316638.1/1-1	Human enterovirus 71 isolate HQ09231463, complete sequence
JF830007.1/1-1	Human enterovirus 71 strain EV71/Ningbo.CHN/065/2010, complete genome
JN020147.1/1-1	Human enterovirus 71 strain Luoyang/2011, complete genome
JN052925.1/1-1	Human enterovirus 71 strain Nanyang/2011-China, complete genome
JF894383.1/1-1	Human enterovirus 71 strain MP10-2, complete genome
JF894382.1/1-1	Human enterovirus 71 strain MP9-2, complete genome
JF894381.1/1-1	Human enterovirus 71 strain MP9-1, complete genome
AY465356.1/1-1	Human enterovirus 71 strain SHZH03, complete genome
HQ694986.1/1-1	Human enterovirus 71 strain MP10-2010 polyprotein gene, complete cds
HQ694985.1/1-1	Human enterovirus 71 strain MZ2008 polyprotein gene, complete cds
HQ694984.1/1-1	Human enterovirus 71 strain Fuyang200805 polyprotein gene, complete cds
HQ694983.1/1-1	Human enterovirus 71 strain BZ200805 polyprotein gene, complete cds
HQ694982.1/1-1	Human enterovirus 71 strain JK2009 polyprotein gene, complete cds
HQ456313.1/1-1	Human enterovirus A strain GZ2010-95, complete genome
HQ456312.1/1-1	Human enterovirus A strain GZ08-520, complete genome
HQ456311.1/1-1	Human enterovirus A strain GZ08-522, complete genome
HQ456310.1/1-1	Human enterovirus A strain GZ08-530, complete genome
HQ456309.1/1-1	Human enterovirus A strain GZ08-831, complete genome
HQ456308.1/1-1	Human enterovirus A strain GZ2010-118, complete genome
HQ456307.1/1-1	Human enterovirus A strain GZ2010-120, complete genome
HQ456306.1/1-1	Human enterovirus A strain GZ2010-134, complete genome
HQ456305.1/1-1	Human enterovirus A strain GZ2010-156, complete genome
EU812515.1/1-1	Human enterovirus 71 strain FY23 from China, complete genome
HM003207.1/1-1	Human enterovirus 71 strain 87-2008 Xi'an Shaanxi, complete genome
GU434678.1/1-1	Human enterovirus 71 strain EV71-Hubei-09-China, complete genome
DQ452074.1/1-1	Human enterovirus 71 strain 804/NO/03, complete genome
GU459071.1/1-1	Human enterovirus 71 isolate FY23-K14, complete genome
GU459070.1/1-1	Human enterovirus 71 isolate FY23-K12, complete genome
GQ892830.1/1-1	Human enterovirus 71 strain GX/LZ 08-04/08/CHN, complete genome
FJ607338.1/1-1	Human enterovirus 71 strain 605/SHENZHEN/08/China/HFMD Severe/2008, complete genome
FJ607337.1/1-1	Human enterovirus 71 strain 121/SHENZHEN/08/China/HFMD Fatal/2008, complete genome
FJ607336.1/1-1	Human enterovirus 71 strain 28/SHENZHEN/08/China/HFMD/2008, complete genome
FJ607335.1/1-1	Human enterovirus 71 strain 4/SHENZHEN/08/China/HFMD/2008, complete genome
FJ607334.1/1-1	Human enterovirus 71 strain 1/SHENZHEN/08/China/HFMD/2008, complete genome
DQ381846.1/1-1	Human enterovirus 71 strain 6F/AUS/6/99, complete genome
EU864507.1/1-1	Human enterovirus 71 isolate EV71/Zhejiang08, complete genome
EF373576.1/1-1	Human enterovirus 71 strain E2004104-TW-CDC polyprotein gene, complete cds
EF373575.1/1-1	Human enterovirus 71 strain E2002042-TW-CDC polyprotein gene, complete cds
EF063152.1/1-1	Human enterovirus 71 strain E2005125-TW polyprotein gene, complete cds
DQ133459.1/1-1	Human enterovirus 71 strain 1235 polyprotein gene, complete cds
DQ133458.1/1-1	Human enterovirus 71 strain 984 polyprotein gene, complete cds
MG875331.1/1-1	Enterovirus A71 isolate 160-50, complete genome
MG672479.1/1-1	Enterovirus A71 isolate GIN-13-365, complete genome
MG672478.1/1-1	Enterovirus A71 isolate NER-13-194, complete genome
LC375766.1/1-1	Enterovirus A71 2716-Yamagata-03 genomic RNA, complete genome
LC375764.1/1-1	Enterovirus A71 SI/Isehara/Japan/99 genomic RNA, complete genome
KY952186.1/1-1	Enterovirus A71 isolate SiICRC 13/TH/2011, complete genome
MF431793.1/1-1	Enterovirus A71 isolate EV71/SZ17/CHN/2013, complete genome
MF405075.1/1-1	Enterovirus A71 isolate EV71/SZ08/CHN/2013, complete genome
MG208882.1/1-1	Enterovirus A71 isolate EV71/SHENZHEN001/2006, complete genome
MG214681.1/1-1	Enterovirus A71 strain 30-2/2015/BJ, complete genome
KT354875.1/1-1	Enterovirus A71 isolate N7008-TW99-9, complete genome
KT354874.1/1-1	Enterovirus A71 isolate N7008-TW99/VP1-Q145E, complete genome
KT354873.1/1-1	Enterovirus A71 isolate N7008-TW99/VP1-E164D, complete genome
KT354872.1/1-1	Enterovirus A71 isolate N7008-TW99/VP1-E98K+Q145E, complete genome
KT354871.1/1-1	Enterovirus A71 isolate N7008-TW99/VP1-E98K, complete genome
KT354870.1/1-1	Enterovirus A71 isolate N1745-TW08, complete genome
KT354869.1/1-1	Enterovirus A71 isolate N1745-TW08/VP1-K98E+E145Q, complete genome
KT354868.1/1-1	Enterovirus A71 isolate N1745-TW08/VP1-K98E, complete genome
KT354867.1/1-1	Enterovirus A71 isolate N1745-TW08/VP1-E145Q, complete genome
KT354866.1/1-1	Enterovirus A71 isolate N1745-TW08/VP1-D164E, complete genome
KY315729.1/1-1	Enterovirus A71 isolate SD004R/Shandong/China/2015, complete genome
KX197464.1/1-1	Enterovirus A71 isolate SEP024 polyprotein gene, complete cds
KX197463.1/1-1	Enterovirus A71 isolate SEP014_EV-A71 polyprotein gene, complete cds
KX197462.1/1-1	Enterovirus A71 isolate SEP006 polyprotein gene, complete cds
KX197459.1/1-1	Enterovirus A71 isolate HFM072 polyprotein gene, complete cds
KX197458.1/1-1	Enterovirus A71 isolate HFM057 polyprotein gene, complete cds
KX197457.1/1-1	Enterovirus A71 isolate HFM040 polyprotein gene, complete cds
KU647000.1/1-1	Enterovirus A71 isolate CQ2014-86, complete genome
KT277550.1/1-1	Enterovirus A89 strain KSYPH-TRMH22F/XJ/CHN/2011, complete genome
KM591215.1/1-1	Enterovirus A71 isolate wh029, complete genome
KM508794.1/1-1	Enterovirus A71 strain TLLcho, complete genome
KP198624.1/1-1	Enterovirus A71 isolate Henan-ZMD/CHN/2012, complete genome
KP198623.1/1-1	Enterovirus A71 isolate Hubei-WH/CHN/2012, complete genome
KP691665.1/1-1	Enterovirus A71 isolate VN152/2011, complete genome
LK985324.1/1-1	Enterovirus A71, complee genome, isolate PAR024102_FRA13
KJ784496.1/1-1	Enterovirus A71 strain HuzhouE696/2012/CHN polyprotein gene, complete cds
KJ784495.1/1-1	Enterovirus A71 strain HuzhouE371/2011/CHN polyprotein gene, complete cds
KJ186973.1/1-1	Enterovirus A71 strain C4a-70365-TW-2010, complete genome
LK021688.1/1-1	Enterovirus A120 complete genome, strain MAD-2741-11
KJ508182.1/1-1	Enterovirus A71 strain Hubei-HG/CHN/2012, complete genome
KF974798.1/1-1	Enterovirus A71 isolate M1577-TW12 polyprotein gene, complete cds
KF974797.1/1-1	Enterovirus A71 isolate M1089-TW12 polyprotein gene, complete cds
KF974796.1/1-1	Enterovirus A71 isolate M957-TW12 polyprotein gene, complete cds
KF974795.1/1-1	Enterovirus A71 isolate M654-TW12 polyprotein gene, complete cds
KF974794.1/1-1	Enterovirus A71 isolate M202-TW12 polyprotein gene, complete cds
KF974793.1/1-1	Enterovirus A71 isolate M990-TW12 polyprotein gene, complete cds
KF974792.1/1-1	Enterovirus A71 isolate M988-TW12 polyprotein gene, complete cds
KF974791.1/1-1	Enterovirus A71 isolate M617-TW12 polyprotein gene, complete cds
KF974790.1/1-1	Enterovirus A71 isolate M538-TW12 polyprotein gene, complete cds
KF974789.1/1-1	Enterovirus A71 isolate N1745-TW08 polyprotein gene, complete cds
KF974788.1/1-1	Enterovirus A71 isolate M1656-TW08 polyprotein gene, complete cds
KF974787.1/1-1	Enterovirus A71 isolate M1644-TW08 polyprotein gene, complete cds
KF974786.1/1-1	Enterovirus A71 isolate M1288-TW08 polyprotein gene, complete cds
KF974785.1/1-1	Enterovirus A71 isolate M668-TW08 polyprotein gene, complete cds
KF974784.1/1-1	Enterovirus A71 isolate M245-TW08 polyprotein gene, complete cds
KF974783.1/1-1	Enterovirus A71 isolate M1473-TW08 polyprotein gene, complete cds
KF974782.1/1-1	Enterovirus A71 isolate M707-TW08 polyprotein gene, complete cds
KF974781.1/1-1	Enterovirus A71 isolate M665-TW08 polyprotein gene, complete cds
KF974780.1/1-1	Enterovirus A71 isolate M448-TW08 polyprotein gene, complete cds
KF974779.1/1-1	Enterovirus A71 isolate M314-TW08 polyprotein gene, complete cds
KF514880.1/1-1	Enterovirus A71 strain TLLmv polyprotein gene, complete cds
KF514879.1/1-1	Enterovirus A71 strain TLLm polyprotein gene, complete cds
KF514878.1/1-1	Enterovirus A71 strain BS polyprotein gene, complete cds
KJ004560.1/1-1	Enterovirus A71 isolate EV71/GD10-45/2010, complete genome
KJ004559.1/1-1	Enterovirus A71 isolate EV71/GD10-12/2010, complete genome
KJ004558.1/1-1	Enterovirus A71 isolate EV71/GD10-7/2010, complete genome
KJ004557.1/1-1	Enterovirus A71 isolate EV71/NX10-36/2010, complete genome
KJ004556.1/1-1	Enterovirus A71 isolate EV71/NX10-147/2010, complete genome
KJ004555.1/1-1	Enterovirus A71 isolate EV71/Hun12-10/2012, complete genome
KJ004554.1/1-1	Enterovirus A71 isolate EV71/Hun12-14/2012, complete genome
KJ004553.1/1-1	Enterovirus A71 isolate EV71/Hun11-4/2011, complete genome
KJ004552.1/1-1	Enterovirus A71 isolate EV71/Hun11-32/2011, complete genome
KF982854.1/1-1	Enterovirus A71 isolate DL71, complete genome
KF312457.1/1-1	Enterovirus A71 strain SHZH98 pro, complete genome
AB747375.1/1-1	Enterovirus A71 genomic RNA, complete genome, strain: 02363-Thai-02
AB747374.1/1-1	Enterovirus A71 genomic RNA, complete genome, strain: Nagoya, clone: pBREV71-Nagoya-EE
AB747373.1/1-1	Enterovirus A71 genomic RNA, complete genome, strain: Nagoya
HQ400942.1/1-1	Human enterovirus 71 HZ08/Hangzhou/2008, complete genome
MG253036.1/1-1	Enterovirus A90 isolate SCH05F/XJ/CHN/2011, complete genome
MG253035.1/1-1	Enterovirus A90 isolate KSH13F/XJ/CHN/2011, complete genome
MG253034.1/1-1	Enterovirus A90 isolate PSH40F/XJ/CHN/2011, complete genome
MG253033.1/1-1	Enterovirus A90 isolate HTH08F/XJ/CHN/2011, complete genome
MG253032.1/1-1	Enterovirus A90 isolate MYH12F/XJ/CHN/2011, complete genome
MF362981.1/1-1	Enterovirus A71 strain GZ203KL21/GD/CHN/2010, complete genome
MF973167.1/1-1	Enterovirus A71 strain 7D3, complete genome
KY074644.1/1-1	Enterovirus A71 strain CCA, complete genome
KY074643.1/1-1	Enterovirus A71 strain HP, complete genome
KY014080.1/1-1	Enterovirus A71 isolate 839, complete genome
KY582572.1/1-1	Enterovirus A71 isolate EV71-MZ, complete genome
KX752783.1/1-1	Enterovirus A71 isolate Jinan/SD/CHN/2015, complete genome
KM077140.1/1-1	Enterovirus A71 strain Hau1, complete genome
KT345960.1/1-1	Enterovirus A71 strain 15/EV71/Wenzhou/CHN/2014, complete genome
KT345959.1/1-1	Enterovirus A71 strain 120/EV71/Wenzhou/CHN/2014, complete genome
KT008672.1/1-1	Enterovirus A71 strain 116/EV71/Wenzhou/CHN/2014 polyprotein gene, complete cds
KT008671.1/1-1	Enterovirus A71 strain 109/EV71/Wenzhou/CHN/2014 polyprotein gene, complete cds
KT008670.1/1-1	Enterovirus A71 strain 11/EV71/Wenzhou/CHN/2014 polyprotein gene, complete cds
KT008669.1/1-1	Enterovirus A71 strain 4/EV71/Wenzhou/CHN/2014 polyprotein gene, complete cds
KM673244.1/1-1	Enterovirus A71 strain IM11, complete genome
KM402021.1/1-1	Enterovirus A strain S0102b/EV71/2013/CHN, complete genome
KM402020.1/1-1	Enterovirus A strain S0098b/CA16/2013/CHN, complete genome
KM402019.1/1-1	Enterovirus A strain S0093b/CA16/2013/CHN, complete genome
KJ746494.1/1-1	Enterovirus A71 strain 306B, complete genome
KJ746493.1/1-1	Enterovirus A71 strain 306A, complete genome
KF154354.2/1-1	Enterovirus A71 strain B5-03172-TW-2011, complete genome
KF154355.1/1-1	Enterovirus A71 strain B5-96015-TW-2012, complete genome
KC436272.1/1-1	Enterovirus A71 isolate V10-2234054, complete genome
AF326764.2/1-1	Simian enterovirus 46 strain OM22 (P15), complete genome
AF326761.2/1-1	Simian enterovirus SV43 strain OM112t (P12), complete genome
AF326754.2/1-1	Simian enterovirus SV19 strain M19s (P2), complete genome
AF326750.2/1-1	Baboon enterovirus strain A13, complete genome
EF667343.1/1-1	Simian enterovirus 46 strain RNM5, complete genome
AF177911.1/1-1	Coxsackievirus A16 polyprotein gene, complete cds
U05876.1/1-1	coxsackievirus A16 G-10, complete genome
MG182694.1/1-1	Coxsackievirus A16 (strain CVA16-GZ), complete genome
KX372340.1/1-1	Coxsackievirus A6 isolate MUMT01/TH/2012 polyprotein gene, complete cds
KX372334.1/1-1	Coxsackievirus A16 isolate SiICRC05/TH/2011 polyprotein gene, complete cds
KU254598.1/1-1	Coxsackievirus A16 isolate BJ14-4, complete genome
KU254597.1/1-1	Coxsackievirus A16 isolate BJ14-3, complete genome
KT779413.1/1-1	Coxsackievirus A6 isolate Changchun099/CHN/2013, complete genome
KT779412.1/1-1	Coxsackievirus A6 isolate Changchun098/CHN/2013, complete genome
KT779411.1/1-1	Coxsackievirus A6 isolate Changchun097/CHN/2013, complete genome
KT779410.1/1-1	Coxsackievirus A6 isolate Changchun046/CHN/2013, complete genome
JQ746674.1/1-1	Human coxsackievirus A16 isolate PM-22217-02, complete genome
JQ746671.1/1-1	Human coxsackievirus A16 isolate PM-1791021-07, complete genome
JQ746670.1/1-1	Human coxsackievirus A16 isolate PM-16985-98, complete genome
JQ746667.1/1-1	Human coxsackievirus A16 isolate PM-15922-00, complete genome
JQ746665.1/1-1	Human coxsackievirus A16 isolate PM-14660-97, complete genome
JQ746663.1/1-1	Human coxsackievirus A16 isolate PM-13884-97, complete genome
JQ746662.1/1-1	Human coxsackievirus A16 isolate PM-12727-99, complete genome
KP289442.1/1-1	Coxsackievirus A4 isolate CV-A4/P1033/2013/China, complete genome
KP289435.1/1-1	Coxsackievirus A8 isolate CV-A8/P82/2013/China, complete genome
KP289416.1/1-1	Coxsackievirus A16 isolate CV-A16/P83/2013/China, complete genome
KP289415.1/1-1	Coxsackievirus A16 isolate CV-A16/P301/2013/China, complete genome
KP289414.1/1-1	Coxsackievirus A16 isolate CV-A16/P255/2013/China, complete genome
KP289413.1/1-1	Coxsackievirus A16 isolate CV-A16/P187/2013/China, complete genome
KP289412.1/1-1	Coxsackievirus A16 isolate CV-A16/P1014/2013/China, complete genome
KP289411.1/1-1	Coxsackievirus A16 isolate CV-A16/P10/2013/China, complete genome
KP289410.1/1-1	Coxsackievirus A10 isolate CV-A10/P978/2013/China, complete genome
KP289409.1/1-1	Coxsackievirus A10 isolate CV-A10/P962/2013/China, complete genome
KP289408.1/1-1	Coxsackievirus A10 isolate CV-A10/P935/2013/China, complete genome
KP289407.1/1-1	Coxsackievirus A10 isolate CV-A10/P911/2013/China, complete genome
KP289406.1/1-1	Coxsackievirus A10 isolate CV-A10/P91/2013/China, complete genome
KP289405.1/1-1	Coxsackievirus A10 isolate CV-A10/P866/2013/China, complete genome
KP289404.1/1-1	Coxsackievirus A10 isolate CV-A10/P864/2013/China, complete genome
KP289403.1/1-1	Coxsackievirus A10 isolate CV-A10/P737/2013/China, complete genome
KP289402.1/1-1	Coxsackievirus A10 isolate CV-A10/P73/2013/China, complete genome
KP289401.1/1-1	Coxsackievirus A10 isolate CV-A10/P670/2013/China, complete genome
KP289400.1/1-1	Coxsackievirus A10 isolate CV-A10/P639/2013/China, complete genome
KP289399.1/1-1	Coxsackievirus A10 isolate CV-A10/P638/2013/China, complete genome
KP289398.1/1-1	Coxsackievirus A10 isolate CV-A10/P630/2013/China, complete genome
KP289397.1/1-1	Coxsackievirus A10 isolate CV-A10/P460/2013/China, complete genome
KP289396.1/1-1	Coxsackievirus A10 isolate CV-A10/P448/2013/China, complete genome
KP289395.1/1-1	Coxsackievirus A10 isolate CV-A10/P118/2013/China, complete genome
KP289394.1/1-1	Coxsackievirus A10 isolate CV-A10/P1005/2013/China, complete genome
KP289393.1/1-1	Coxsackievirus A6 isolate CV-A6/P874/2013/China, complete genome
KP289392.1/1-1	Coxsackievirus A6 isolate CV-A6/P794/2013/China, complete genome
KP289391.1/1-1	Coxsackievirus A6 isolate CV-A6/P786/2013/China, complete genome
KP289390.1/1-1	Coxsackievirus A6 isolate CV-A6/P731/2013/China, complete genome
KP289389.1/1-1	Coxsackievirus A6 isolate CV-A6/P728/2013/China, complete genome
KP289388.1/1-1	Coxsackievirus A6 isolate CV-A6/P702/2013/China, complete genome
KP289387.1/1-1	Coxsackievirus A6 isolate CV-A6/P695/2013/China, complete genome
KP289386.1/1-1	Coxsackievirus A6 isolate CV-A6/P674/2013/China, complete genome
KP289385.1/1-1	Coxsackievirus A6 isolate CV-A6/P66/2013/China, complete genome
KP289384.1/1-1	Coxsackievirus A6 isolate CV-A6/P6/2013/China, complete genome
KP289383.1/1-1	Coxsackievirus A6 isolate CV-A6/P426/2013/China, complete genome
KP289382.1/1-1	Coxsackievirus A6 isolate CV-A6/P406/2013/China, complete genome
KP289381.1/1-1	Coxsackievirus A6 isolate CV-A6/P366/2013/China, complete genome
KP289380.1/1-1	Coxsackievirus A6 isolate CV-A6/P362/2013/China, complete genome
KP289379.1/1-1	Coxsackievirus A6 isolate CV-A6/P361/2013/China, complete genome
KP289378.1/1-1	Coxsackievirus A6 isolate CV-A6/P360/2013/China, complete genome
KP289377.1/1-1	Coxsackievirus A6 isolate CV-A6/P358/2013/China, complete genome
KP289376.1/1-1	Coxsackievirus A6 isolate CV-A6/P345/2013/China, complete genome
KP289375.1/1-1	Coxsackievirus A6 isolate CV-A6/P309/2013/China, complete genome
KP289374.1/1-1	Coxsackievirus A6 isolate CV-A6/P278/2013/China, complete genome
KP289373.1/1-1	Coxsackievirus A6 isolate CV-A6/P246/2013/China, complete genome
KP289372.1/1-1	Coxsackievirus A6 isolate CV-A6/P225/2013/China, complete genome
KP289371.1/1-1	Coxsackievirus A6 isolate CV-A6/P223/2013/China, complete genome
KP289370.1/1-1	Coxsackievirus A6 isolate CV-A6/P2/2013/China, complete genome
KP289369.1/1-1	Coxsackievirus A6 isolate CV-A6/P169/2013/China, complete genome
KP289368.1/1-1	Coxsackievirus A6 isolate CV-A6/P143/2013/China, complete genome
KP289367.1/1-1	Coxsackievirus A6 isolate CV-A6/P115/2013/China, complete genome
KP289366.1/1-1	Coxsackievirus A6 isolate CV-A6/P423/2013/China, complete genome
KP289365.1/1-1	Coxsackievirus A6 isolate CV-A6/P289/2013/China, complete genome
KP289364.1/1-1	Coxsackievirus A5 isolate CV-A5/P99/2013/China, complete genome
KP289363.1/1-1	Coxsackievirus A5 isolate CV-A5/P836/2013/China, complete genome
KP289362.1/1-1	Coxsackievirus A5 isolate CV-A5/P74/2013/China, complete genome
KP289361.1/1-1	Coxsackievirus A2 isolate CV-A2/P489/2013/China, complete genome
KP289360.1/1-1	Coxsackievirus A2 isolate CV-A2/P478/2013/China, complete genome
KP289359.1/1-1	Coxsackievirus A2 isolate CV-A2/P373/2013/China, complete genome
KP289358.1/1-1	Coxsackievirus A2 isolate CV-A2/P153/2013/China, complete genome
KP289357.1/1-1	Coxsackievirus A2 isolate CV-A2/P14/2013/China, complete genome
KP266573.1/1-1	Coxsackievirus A16 strain 2008-43-7, complete genome
JX986742.1/1-1	Human coxsackievirus A16 isolate Wuhan0127/HuB/CHN/2011, complete genome
JX986741.1/1-1	Human coxsackievirus A16 isolate Wuhan0157/HuB/CHN/2011, complete genome
JX986740.1/1-1	Human coxsackievirus A16 isolate Wuhan0109/HuB/CHN/2011, complete genome
AB779618.1/1-1	Coxsackievirus A6 genomic RNA, complete genome, strain: Kyoto5
AB779617.1/1-1	Coxsackievirus A6 genomic RNA, complete genome, strain: Kyoto4
AB779616.1/1-1	Coxsackievirus A6 genomic RNA, complete genome, strain: Kyoto2
AB779615.1/1-1	Coxsackievirus A6 genomic RNA, complete genome, strain: Kyoto3
AB779614.1/1-1	Coxsackievirus A6 genomic RNA, complete genome, strain: Kyoto1
HQ728262.1/1-1	Human coxsackievirus A10 strain CVA10/SD/CHN/09, complete genome
HQ728261.1/1-1	Human coxsackievirus A5 strain CVA5/SD/CHN/09, complete genome
HQ728260.1/1-1	Human coxsackievirus A4 strain CVA4/SZ/CHN/09, complete genome
HQ728259.1/1-1	Human coxsackievirus A2 strain CVA2/SD/CHN/09, complete genome
AY790926.1/1-1	Human coxsackievirus A16 strain shzh00-1, complete genome
GQ279371.1/1-1	Human coxsackievirus A16 strain SZ/HK08-7, complete genome
GQ279368.1/1-1	Human coxsackievirus A16 strain SZ/HK08-3, complete genome
AY421769.1/1-1	Human coxsackievirus A14 strain G-14, complete genome
AY421768.1/1-1	Human coxsackievirus A12 strain Texas-12, complete genome
AY421767.1/1-1	Human coxsackievirus A10 strain Kowalik, complete genome
AY421766.1/1-1	Human coxsackievirus A8 strain Donovan, complete genome
AY421765.1/1-1	Human coxsackievirus A7 strain Parker, complete genome
AY421764.1/1-1	Human coxsackievirus A6 strain Gdula, complete genome
AY421763.1/1-1	Human coxsackievirus A5 strain Swartz, complete genome
AY421762.1/1-1	Human coxsackievirus A4 strain High Point, complete genome
AY421761.1/1-1	Human coxsackievirus A3 strain Olson, complete genome
AY421760.1/1-1	Human coxsackievirus A2 strain Fleetwood, complete genome
MG550920.1/1-1	Coxsackievirus A4 isolate AA polyprotein gene, complete cds
MH049748.1/1-1	Coxsackievirus A6 isolate HK458288/2015, complete genome
MH049747.1/1-1	Coxsackievirus A6 isolate HK446377/2015, complete genome
MH049746.1/1-1	Coxsackievirus A6 isolate HK459455/2013, complete genome
MH049745.1/1-1	Coxsackievirus A6 isolate HK418670/2012, complete genome
NC_038306.1/1-1	Human coxsackievirus A2 strain Fleetwood, complete genome
MF281257.1/1-1	Coxsackievirus A2 isolate 176/GD/CHN/2015, complete genome
MH010202.1/1-1	Coxsackievirus A16 isolate CVA16/Shenzhen76/CHN/2017, complete genome
MH010200.1/1-1	Coxsackievirus A16 isolate CVA16/Shenzhen87/CHN/2016, complete genome
MG450666.1/1-1	Coxsackievirus A16 strain HF146/SD/CHN/2008, complete genome
KY792584.1/1-1	Coxsackievirus A16 isolate CV-A16-M69-BLR-IN, complete genome
KY792583.1/1-1	Coxsackievirus A16 isolate CV-A16-M02-BLR-IN, complete genome
KY792582.1/1-1	Coxsackievirus A16 isolate CV-A16-A128-BLR-IN, complete genome
KY792581.1/1-1	Coxsackievirus A16 isolate CV-A16-A122-BLR-IN, complete genome
KY792580.1/1-1	Coxsackievirus A16 isolate CV-A16-A13-BLR-IN, complete genome
KY792579.1/1-1	Coxsackievirus A16 isolate CV-A16-A10-BLR-IN, complete genome
KY792578.1/1-1	Coxsackievirus A16 isolate CV-A16-A06-BLR-IN, complete genome
KY792577.1/1-1	Coxsackievirus A16 isolate CV-A16-A02-BLR-IN, complete genome
KY792576.1/1-1	Coxsackievirus A16 isolate CV-A16-A01-BLR-IN, complete genome
MF189180.1/1-1	Coxsackievirus A16 strain USA/CT/2016-19518, complete genome
MG214257.1/1-1	Coxsackievirus A2 strain CVA2-SHZH13-01, complete genome
MF688814.1/1-1	Coxsackievirus A10, complete genome
KY088084.1/1-1	Coxsackievirus A16 strain K168/8, complete genome
KX595295.1/1-1	Coxsackievirus A16 isolate CVA16/Shenzhen179/CHN/2014, complete genome
KX595294.1/1-1	Coxsackievirus A16 isolate CVA16/Shenzhen79/CHN/2014, complete genome
KX595293.1/1-1	Coxsackievirus A16 isolate CVA16/Shenzhen74/CHN/2014, complete genome
KX595292.1/1-1	Coxsackievirus A16 isolate CVA16/Shenzhen73/CHN/2014, complete genome
KX595291.1/1-1	Coxsackievirus A16 isolate CVA16/Shenzhen36/CHN/2014, complete genome
KX595290.1/1-1	Coxsackievirus A10 isolate CVA10/Shenzhen10/CHN/2015, complete genome
KX595289.1/1-1	Coxsackievirus A10 isolate CVA10/Shenzhen180/CHN/2014, complete genome
KX595288.1/1-1	Coxsackievirus A10 isolate CVA10/Shenzhen18/CHN/2014, complete genome
KX595287.1/1-1	Coxsackievirus A10 isolate CVA10/Shenzhen152/CHN/2013, complete genome
KX595286.1/1-1	Coxsackievirus A6 isolate CVA6/Shenzhen94/CHN/2014, complete genome
KX595285.1/1-1	Coxsackievirus A6 isolate CVA6/Shenzhen87/CHN/2014, complete genome
KX595283.1/1-1	Coxsackievirus A2 isolate CVA2/Shenzhen143/CHN/2013, complete genome
KX595282.1/1-1	Coxsackievirus A2 isolate CVA2/Shenzhen133/CHN/2013, complete genome
KX595281.1/1-1	Coxsackievirus A2 isolate CVA2/Shenzhen50/CHN/2012, complete genome
KX189194.1/1-1	Coxsackievirus A6 isolate GD839/2013, complete genome
KX189193.1/1-1	Coxsackievirus A6 isolate GD789/2013, complete genome
KX189192.1/1-1	Coxsackievirus A6 isolate GD632/2013, complete genome
KX189191.1/1-1	Coxsackievirus A6 isolate GD579/2013, complete genome
KX189190.1/1-1	Coxsackievirus A6 isolate GD454/2013, complete genome
KX189189.1/1-1	Coxsackievirus A6 isolate GD408/2013, complete genome
KX189188.1/1-1	Coxsackievirus A6 isolate GD270/2013, complete genome
KX189187.1/1-1	Coxsackievirus A6 isolate GD264/2013, complete genome
KX189186.1/1-1	Coxsackievirus A6 isolate GD584/2011, complete genome
KX189185.1/1-1	Coxsackievirus A6 isolate GD447/2011, complete genome
KX189184.1/1-1	Coxsackievirus A6 isolate GD381/2011, complete genome
KX189183.1/1-1	Coxsackievirus A6 isolate GD379/2011, complete genome
KX189182.1/1-1	Coxsackievirus A6 isolate GD369/2011, complete genome
KX189181.1/1-1	Coxsackievirus A6 isolate GD351/2011, complete genome
KX189180.1/1-1	Coxsackievirus A6 isolate GD349/2011, complete genome
KX189179.1/1-1	Coxsackievirus A6 isolate GD322/2011, complete genome
KX189178.1/1-1	Coxsackievirus A6 isolate GD246/2011, complete genome
KX189177.1/1-1	Coxsackievirus A6 isolate GD870/2013, complete genome
KY012321.1/1-1	Coxsackievirus A10 strain CVA10-FJ-01, complete genome
KX768166.1/1-1	Coxsackievirus A10 isolate 2015-XMCDC-220-CA10 polyprotein gene, complete cds
KX768163.1/1-1	Coxsackievirus A10 isolate 2015-XMCDC-162-CA10, complete genome
KX768160.1/1-1	Coxsackievirus A10 isolate 2015-XMCDC-85-CA10, complete genome
KX768159.1/1-1	Coxsackievirus A10 isolate 2015-XMCDC-85-CA10, complete genome
KX768156.1/1-1	Coxsackievirus A10 isolate 2014-XMCDC-361-CA10, complete genome
KX064308.1/1-1	Coxsackievirus A6 strain SHAPHC5962/SH/CHN/15, complete genome
KX064307.1/1-1	Coxsackievirus A6 strain SHAPHC5971/SH/CHN/15, complete genome
KX064306.1/1-1	Coxsackievirus A6 strain SHAPHC5601/SH/CHN/14, complete genome
KX064305.1/1-1	Coxsackievirus A6 strain SHAPHC5550/SH/CHN/14, complete genome
KX064304.1/1-1	Coxsackievirus A6 strain SHAPHC5606/SH/CHN/14, complete genome
KX064303.1/1-1	Coxsackievirus A6 strain SHAPHC5644/SH/CHN/14, complete genome
KX064302.1/1-1	Coxsackievirus A6 strain SHAPHC5524/SH/CHN/14, complete genome
KX064301.1/1-1	Coxsackievirus A6 strain SHAPHC5518/SH/CHN/14, complete genome
KX064300.1/1-1	Coxsackievirus A6 strain SHAPHC5494/SH/CHN/14, complete genome
KX064299.1/1-1	Coxsackievirus A6 strain SHAPHC5444/SH/CHN/14, complete genome
KX064298.1/1-1	Coxsackievirus A6 strain SHAPHC5221/SH/CHN/14, complete genome
KX064297.1/1-1	Coxsackievirus A6 strain SHAPHC6069/SH/CHN/15, complete genome
KX064296.1/1-1	Coxsackievirus A6 strain SHAPHC6022/SH/CHN/15, complete genome
KX064295.1/1-1	Coxsackievirus A6 strain SHAPHC5947/SH/CHN/15, complete genome
KX064294.1/1-1	Coxsackievirus A6 strain SHAPHC5908/SH/CHN/15, complete genome
KX064293.1/1-1	Coxsackievirus A6 strain SHAPHC5219/SH/CHN/14, complete genome
KX064292.1/1-1	Coxsackievirus A6 strain SHAPHC5245/SH/CHN/14, complete genome
KX064291.1/1-1	Coxsackievirus A6 strain SHAPHC5298/SH/CHN/14, complete genome
KX064290.1/1-1	Coxsackievirus A6 strain SHAPHC5310/SH/CHN/14, complete genome
KX064289.1/1-1	Coxsackievirus A6 strain SHAPHC5332/SH/CHN/14, complete genome
KX064288.1/1-1	Coxsackievirus A6 strain SHAPHC5949/SH/CHN/15, complete genome
KX064287.1/1-1	Coxsackievirus A6 strain SHAPHC5881/SH/CHN/15, complete genome
KX064286.1/1-1	Coxsackievirus A6 strain SHAPHC6084/SH/CHN/15, complete genome
KX064285.1/1-1	Coxsackievirus A6 strain SHAPHC6141/SH/CHN/15, complete genome
KX064284.1/1-1	Coxsackievirus A6 strain SHAPHC6188/SH/CHN/15, complete genome
KX064283.1/1-1	Coxsackievirus A6 strain SHAPHC6073/SH/CHN/15, complete genome
KX064282.1/1-1	Coxsackievirus A6 strain SHAPHC6029/SH/CHN/15, complete genome
KX156360.1/1-1	Coxsackievirus A2 isolate BJ13-53/BJ/CHN/2013, complete genome
KX156350.1/1-1	Coxsackievirus A2 isolate HeN13-6/HeN/CHN/2013, complete genome
KY126092.1/1-1	Coxsackievirus A6 isolate WH15066/Shandong/China/2015, complete genome
KT588920.1/1-1	Coxsackievirus A10 strain CV-CNIC/Guizhou/CHN/14, complete genome
KX580041.1/1-1	Coxsackievirus A16 strain CA16-196, complete genome
KX056216.1/1-1	Coxsackievirus A16 strain CA16-194, complete genome
KU854873.1/1-1	Coxsackievirus A16 strain CA16-193, complete genome
LT617118.1/1-1	Coxsackievirus A16 gene for polyprotein, isolate CVA10_CF166102_FRA_2010
LT617117.1/1-1	Coxsackievirus A16 gene for polyprotein, isolate CVA10_CF204025_FRA_2010
LT617116.1/1-1	Coxsackievirus A16 gene for polyprotein, isolate CVA10_CF203060_FRA_2010
LT617115.1/1-1	Coxsackievirus A16 gene for polyprotein, isolate CVA16_C_PAR190033_FRA_2014
LT617114.1/1-1	Coxsackievirus A16 gene for polyprotein, isolate CVA16_C_PAR181046_FRA_2014
LT617113.1/1-1	Coxsackievirus A16 gene for polyprotein, isolate CVA16_C_LYO171046_FRA_2014
LT617112.1/1-1	Coxsackievirus A16 gene for polyprotein, isolate CVA16_C_MET171023_FRA_2014
LT617111.1/1-1	Coxsackievirus A16 gene for polyprotein, isolate CVA16_C_PAR155055_FRA_2014
LT617110.1/1-1	Coxsackievirus A16 gene for polyprotein, isolate CVA16_B_CF310002_FRA_2012
LT617109.1/1-1	Coxsackievirus A16 gene for polyprotein, isolate CVA16_C_CF193053_FRA_2012
LT617108.1/1-1	Coxsackievirus A16 gene for polyprotein, isolate CVA16_C_CF178036_FRA_2012
LT617107.1/1-1	Coxsackievirus A16 gene for polyprotein, isolate CVA16_C_CF178025_FRA_2012
LT617106.1/1-1	Coxsackievirus A16 gene for polyprotein, isolate CVA16_C_CF172083_FRA_2012
LT617105.1/1-1	Coxsackievirus A16 gene for polyprotein, isolate CVA16_C_CF350028_FRA_2011
LT617104.1/1-1	Coxsackievirus A16 gene for polyprotein, isolate CVA16_B_CF223065_FRA_2011
LT617103.1/1-1	Coxsackievirus A16 gene for polyprotein, isolate CVA16_B_CF312044_FRA_2010
LT617102.1/1-1	Coxsackievirus A16 gene for polyprotein, isolate CVA16_B_CF279014_FRA_2010
LT617101.1/1-1	Coxsackievirus A16 gene for polyprotein, isolate CVA16_B_CF187036_FRA_2010
LT617100.1/1-1	Coxsackievirus A16 gene for polyprotein, isolate CVA16_B_CF166109_FRA_2010
LT617099.1/1-1	Coxsackievirus A16 gene for polyprotein, isolate CVA16_B_CF160074_FRA_2010
LT617098.1/1-1	Coxsackievirus A16 gene for polyprotein, isolate CVA16_B_CF145057_FRA_2010
LT617097.1/1-1	Coxsackievirus A16 gene for polyprotein, isolate CVA16_B_STU4_DEU_2010
LT617096.1/1-1	Coxsackievirus A16 gene for polyprotein, isolate CVA16_B_STU7_DEU_2009
LT617095.1/1-1	Coxsackievirus A16 gene for polyprotein, isolate STU54_DEU_2008
LT617094.1/1-1	Coxsackievirus A16 gene for polyprotein, isolate CVA16_B_BUD25_HUN_2008
LT617093.1/1-1	Coxsackievirus A16 gene for polyprotein, isolate CVA16_B_BUD22_HUN_2008
LT617092.1/1-1	Coxsackievirus A16 gene for polyprotein, isolate CVA16_B_BER53-2_DEU_2003
LT617091.1/1-1	Coxsackievirus A16 gene for polyprotein isolate CVA16_B_RP80_AUT_2003
KU761262.1/1-1	Coxsackievirus A5 strain CVA5/13164/HUN/2015, complete genome
KX058533.1/1-1	Coxsackievirus A16 strain ensh01-CHN-12, complete genome
KX430797.1/1-1	Coxsackievirus A6 strain CVA6/Homo sapiens/VNM/2.1/2014 polyprotein gene, partial cds
KX430796.1/1-1	Coxsackievirus A6 strain CVA6/Homo sapiens/VNM/1.2/2014 polyprotein gene, complete cds
KJ746492.1/1-1	Coxsackievirus A16 strain L23, complete genome
KU163608.1/1-1	Coxsackievirus A16 isolate GDV126, complete genome
LC126164.1/1-1	Coxsackievirus A6 genomic RNA, complete genome, strain: Hyogo9426
LC126163.1/1-1	Coxsackievirus A6 genomic RNA, complete genome, strain: Hyogo9419
LC126162.1/1-1	Coxsackievirus A6 genomic RNA, complete genome, strain: Hyogo9288
LC126161.1/1-1	Coxsackievirus A6 genomic RNA, complete genome, strain: Hyogo9205
LC126160.1/1-1	Coxsackievirus A6 genomic RNA, complete genome, strain: Hyogo9195
LC126159.1/1-1	Coxsackievirus A6 genomic RNA, complete genome, strain: Hyogo9192
LC126158.1/1-1	Coxsackievirus A6 genomic RNA, complete genome, strain: Hyogo6708
LC126157.1/1-1	Coxsackievirus A6 genomic RNA, complete genome, strain: Hyogo6705
LC126156.1/1-1	Coxsackievirus A6 genomic RNA, complete genome, strain: Hyogo6429
LC126155.1/1-1	Coxsackievirus A6 genomic RNA, complete genome, strain: Hyogo6427
LC126154.1/1-1	Coxsackievirus A6 genomic RNA, complete genome, strain: Hyogo6305
LC126153.1/1-1	Coxsackievirus A6 genomic RNA, complete genome, strain: Hyogo5675
LC126152.1/1-1	Coxsackievirus A6 genomic RNA, complete genome, strain: Hyogo4672
LC126151.1/1-1	Coxsackievirus A6 genomic RNA, complete genome, strain: Hyogo4667
LC126150.1/1-1	Coxsackievirus A6 genomic RNA, complete genome, strain: Hyogo4658
LC126149.1/1-1	Coxsackievirus A6 genomic RNA, complete genome, strain: Hyogo4604
LC126148.1/1-1	Coxsackievirus A6 genomic RNA, complete genome, strain: Hyogo3895
LC126147.1/1-1	Coxsackievirus A6 genomic RNA, complete genome, strain: Hyogo3818
LC126146.1/1-1	Coxsackievirus A6 genomic RNA, complete genome, strain: Hyogo2196
LC126145.1/1-1	Coxsackievirus A6 genomic RNA, complete genome, strain: Hyogo1284
LC126144.1/1-1	Coxsackievirus A6 genomic RNA, complete genome, strain: Hyogo1283
LC126143.1/1-1	Coxsackievirus A6 genomic RNA, complete genome, strain: Hyogo1278
KP765687.1/1-1	Coxsackievirus A8 isolate CVA8/SZ266/CHN/2014, complete genome
KM609481.1/1-1	Coxsackievirus A8 isolate CVA8/SZ40/CHN/2013, complete genome
KM609480.1/1-1	Coxsackievirus A8 isolate CVA8/SZ39/CHN/2013, complete genome
KM609479.1/1-1	Coxsackievirus A8 isolate CVA8/SZ157/CHN/2012, complete genome
KM609478.1/1-1	Coxsackievirus A8 isolate CVA8/SZ141/CHN/2012, complete genome
KM609477.1/1-1	Coxsackievirus A8 isolate CVA8/SZ127/CHN/2012, complete genome
KM609476.1/1-1	Coxsackievirus A8 isolate CVA8/SZ124/CHN/2012, complete genome
KM609475.1/1-1	Coxsackievirus A8 isolate CVA8/SZ93/CHN/2012, complete genome
KM516102.1/1-1	Coxsackievirus A16 isolate Wh16, complete genome
KR706309.1/1-1	Coxsackievirus A6 isolate TW-2007-00141, complete genome
KJ541165.1/1-1	Coxsackievirus A6 isolate PF001/SH/CHN/2013, complete genome
KJ541164.1/1-1	Coxsackievirus A4 isolate 1047/SH/CHN/2010, complete genome
KJ541163.1/1-1	Coxsackievirus A4 isolate 701/SH/CHN/2010, complete genome
KJ541162.1/1-1	Coxsackievirus A6 isolate PF3/SH/CHN/2013, complete genome
KJ541161.1/1-1	Coxsackievirus A6 isolate 5056/SH/CHN/2013, complete genome
KJ541160.1/1-1	Coxsackievirus A6 isolate 5039/SH/CHN/2013, complete genome
KJ541159.1/1-1	Coxsackievirus A6 isolate 4592/SH/CHN/2012, complete genome
KJ541158.1/1-1	Coxsackievirus A6 isolate 5069/SH/CHN/2013, complete genome
KJ541157.1/1-1	Coxsackievirus A6 isolate 4645/SH/CHN/2012, complete genome
KJ541156.1/1-1	Coxsackievirus A6 isolate 5047/SH/CHN/2013, complete genome
KJ541155.1/1-1	Coxsackievirus A6 isolate PF19/SH/CHN/2013, complete genome
KJ541154.1/1-1	Coxsackievirus A6 isolate 5084/SH/CHN/2013, complete genome
KP676986.1/1-1	UNVERIFIED: Coxsackievirus A4 strain CVA4/FT/CHN/27 genomic sequence
KP676985.1/1-1	UNVERIFIED: Coxsackievirus A4 strain CVA4/FT/CHN/07 genomic sequence
KP676984.1/1-1	UNVERIFIED: Coxsackievirus A4 strain CVA4/FT/CHN/05 genomic sequence
KJ641623.1/1-1	Coxsackievirus A10 strain CVA10/JB141310010, complete genome
KM215267.1/1-1	Coxsackievirus A16 isolate CVA16/SZ29/CHN/2014, complete genome
KJ612513.1/1-1	Coxsackievirus A6 isolate PF1/SH/CHN/2013, complete genome
KP036483.1/1-1	Coxsackievirus A14 isolate PZ15G/JS/2012, complete genome
KP036482.1/1-1	Coxsackievirus A14 isolate PZ05Y/JS/2012, complete genome
KM279379.1/1-1	Coxsackievirus A6 strain CA6/CC13/57, complete genome
KF422143.1/1-1	Coxsackievirus A12 strain QD-HDH507/SD/CHN/2011, complete genome
KF422142.1/1-1	Coxsackievirus A12 strain QD-LXH535/SD/CHN/2009, complete genome
KF682363.1/1-1	Coxsackievirus A6 strain SZc294/13, complete genome
KF682362.1/1-1	Coxsackievirus A6 strain SZc173/13, complete genome
KC342228.1/1-1	Human coxsackievirus A16 strain G08, complete genome
KF991007.1/1-1	Coxsackievirus A16 isolate DL16, complete genome
KF924762.1/1-1	Coxsackievirus A16 isolate CVA16-WIBP-P4-731, complete genome
KC117318.1/1-1	Human coxsackievirus A16 strain CA16/GD09/119, complete genome
KC117317.1/1-1	Human coxsackievirus A16 strain CA16/GD09/24, complete genome
KC755235.1/1-1	Coxsackievirus A16 isolate ZJ10-48 polyprotein gene, complete cds
KC755234.1/1-1	Coxsackievirus A16 isolate XZ10-C-1 polyprotein gene, complete cds
KC755233.1/1-1	Coxsackievirus A16 isolate NJ10-75 polyprotein gene, complete cds
KC755232.1/1-1	Coxsackievirus A16 isolate NJ10-31 polyprotein gene, complete cds
KC755231.1/1-1	Coxsackievirus A16 isolate AH10-12 polyprotein gene, complete cds
KC755230.1/1-1	Coxsackievirus A16 isolate AH10-2 polyprotein gene, complete cds
KC755229.1/1-1	Coxsackievirus A16 isolate ZJ10-73 polyprotein gene, complete cds
KC755228.1/1-2	Coxsackievirus A16 isolate XZ10-D-1
JN582001.1/1-1	Human coxsackievirus A6 isolate TW/1537/2011, complete genome
KF193632.1/1-1	Coxsackievirus A16 isolate AH08-06, complete genome
KF193631.1/1-1	Coxsackievirus A16 isolate BJ10-02, complete genome
KF193630.1/1-1	Coxsackievirus A16 isolate BJ10-01, complete genome
KF193629.1/1-1	Coxsackievirus A16 isolate BJ10-03, complete genome
KF193628.1/1-1	Coxsackievirus A16 isolate FJ09-01, complete genome
KF193627.1/1-1	Coxsackievirus A16 isolate FJ09-02, complete genome
KF193626.1/1-1	Coxsackievirus A16 isolate FJ10-03, complete genome
KF193625.1/1-1	Coxsackievirus A16 isolate GX10-01, complete genome
KF193624.1/1-1	Coxsackievirus A16 isolate HN09-02, complete genome
KF193623.1/1-1	Coxsackievirus A16 isolate HN11-03, complete genome
KF193622.1/1-1	Coxsackievirus A16 isolate YN10-02, complete genome
KF193621.1/1-1	Coxsackievirus A16 isolate SD09-05, complete genome
KF193620.1/1-1	Coxsackievirus A16 isolate ZJ08-01, complete genome
JX867333.1/1-1	Coxsackievirus A2 strain 431306, complete genome
JX867332.1/1-1	Coxsackievirus A2 strain 431135, complete genome
JX867331.1/1-1	Coxsackievirus A2 strain 2260165, complete genome
JX867330.1/1-1	Coxsackievirus A2 strain 430895, complete genome
KC507895.1/1-1	Human coxsackievirus A16 strain YY157, complete genome
GU942823.1/1-1	Human coxsackievirus A7 isolate Parker, complete genome
GU942822.1/1-1	Human coxsackievirus A7 isolate USSR, complete genome
GU942820.1/1-1	Human coxsackievirus A7 isolate 275/58, complete genome
KC695830.1/1-1	Human coxsackievirus A16 strain MAV, complete genome
JQ946055.1/1-1	Human coxsackievirus A6 isolate TW/409/10, complete genome
JQ946054.1/1-1	Human coxsackievirus A6 isolate TW/399/10, complete genome
JQ946053.1/1-1	Human coxsackievirus A6 isolate TW/391/10, complete genome
JQ946052.1/1-1	Human coxsackievirus A6 isolate TW/295/09, complete genome
JQ946051.1/1-1	Human coxsackievirus A6 isolate TW/273/09, complete genome
JQ946050.1/1-1	Human coxsackievirus A6 isolate TW/20/09, complete genome
JX507808.1/1-1	Human coxsackievirus A16 strain BJ1208, complete genome
JX839965.1/1-1	Human coxsackievirus A16 strain Kor08-CVA16, complete genome
JX481738.1/1-1	Human coxsackievirus A16 strain BJCA08, complete genome
JQ354992.1/1-1	Human coxsackievirus A16 strain Ningbo.CHN/028-2/2009, complete genome
JX068833.1/1-1	Human coxsackievirus A16 strain BJ08/07, complete genome
JX068832.1/1-1	Human coxsackievirus A16 strain BJ09/06, complete genome
JX068831.1/1-1	Human coxsackievirus A16 strain BJ/11/11, complete genome
JX068830.1/1-1	Human coxsackievirus A16 strain BJ11/03, complete genome
JX068829.1/1-1	Human coxsackievirus A16 strain TS10/08, complete genome
JX068828.1/1-1	Human coxsackievirus A16 strain BJ11/12, complete genome
JX068827.1/1-1	Human coxsackievirus A16 strain TS10/07, complete genome
JQ964234.1/1-1	Human coxsackievirus A6 strain HN421, complete genome
JQ041367.1/1-1	Human coxsackievirus A7 strain LEV8, complete genome
JQ034149.1/1-1	Human coxsackievirus A16 isolate SH/CHN/2009 polyprotein gene, complete cds
AB678778.1/1-1	Human coxsackievirus A6 genomic RNA, complete genome, strain: Shizuoka 18
GU942821.1/1-1	Human coxsackievirus A7 isolate ET1080, complete genome
JN674176.1/1-1	Human coxsackievirus A16 strain HN1662/HN/CHN/2010, complete genome
JN590244.1/1-1	Human coxsackievirus A16 strain G20, complete genome
HQ423141.1/1-1	Human coxsackievirus A16 strain KMM/08, complete genome
HQ269389.1/1-1	Human coxsackievirus A16 isolate XM-CA16-3560, complete genome
EU262658.1/1-1	Human coxsackievirus A16 strain shzh05-1, complete genome
EU812514.1/1-1	Human coxsackievirus A16 strain FY18 from China, complete genome
FJ198212.1/1-1	Human coxsackievirus A16 strain GZ08, complete genome
KJ755190.1/1-1	Enterovirus B81 isolate 99298c/XZ/CHN/1999, complete genome
KJ755189.1/1-1	Enterovirus B81 isolate 99279/XZ/CHN/1999, complete genome
JX644073.1/1-1	Human enterovirus 80 isolate HZ01/SD/CHN/2004, complete genome
AY843300.1/1-1	Human enterovirus 82 strain USA/CA64-10390, complete genome
AY843299.1/1-1	Human enterovirus 81 strain USA/CA68-10389, complete genome
AY843298.1/1-1	Human enterovirus 80 strain USA/CA67-10387, complete genome
AY843297.1/1-1	Human enterovirus 79 strain USA/CA79-10384, complete genome
AY843308.1/1-1	Human enterovirus 101 strain CIV03-10361, complete genome
AY843307.1/1-1	Human enterovirus 97 strain BAN99-10355, complete genome
AY843306.1/1-1	Human enterovirus 88 strain BAN01-10398, complete genome
AY843305.1/1-1	Human enterovirus 87 strain BAN01-10396, complete genome
AY843304.1/1-1	Human enterovirus 86 strain BAN00-10354, complete genome
AY843303.1/1-1	Human enterovirus 85 strain BAN00-10353, complete genome
AY843302.1/1-1	Human enterovirus 77 strain USA/TX97-10394, complete genome
AY843301.1/1-1	Human enterovirus 83 strain USA/CA76-10392, complete genome
DQ902713.1/1-1	Human enterovirus 100 isolate BAN2000-10500, complete genome
DQ902712.1/1-1	Human enterovirus 84 isolate CIV2003-10603, complete genome
KF874627.1/1-1	Enterovirus B75 isolate 102/SD/CHN/97, complete genome
KF874626.1/1-1	Enterovirus B73 isolate 088/SD/CHN/04, complete genome
KF990476.1/1-1	Human enterovirus 106 isolate 148/YN/CHN/12, complete genome
KC292019.1/1-1	Enterovirus B87 isolate LY02/SD/CHN/2000, complete genome
JX898908.1/1-1	Human enterovirus 85 strain HT-LYKH202F/XJ/CHN/2011, complete genome
JX898907.1/1-1	Human enterovirus 85 strain HTPS-MKLH04F/XJ/CHN/2011, complete genome
JX898906.1/1-1	Human enterovirus 85 strain HTPS-MJH21F/XJ/CHN/2011, complete genome
JX898905.1/1-1	Human enterovirus 85 strain HTYT-ARLH403F/XJ/CHN/2011, complete genome
JX898909.1/1-1	Human enterovirus 85 strain HTYT-ARL-AFP02F/XJ/CHN/2011, complete genome
JQ397329.1/1-1	Human enterovirus 74 strain Rikaze-136/XZ/CHN/2010, complete genome
AJ493062.2/1-1	Human enterovirus 77 gene for polyprotein, genomic RNA, isolate CF496-99
GU550508.1/1-1	Human enterovirus 97 strain 99188/SD/CHN/1999/EV97, complete genome
AY302560.1/1-1	Enterovirus 69 strain Toluca-1 complete genome
AY556070.1/1-1	Enterovirus 75 strain USA/OK85-10362, complete genome
AY556057.1/1-1	Enterovirus 74 strain USA/CA75-10213, complete genome
EF371880.2/1-1	Human enterovirus B isolate SE-03-78616, complete genome
NC_001472.1/1-1	Human enterovirus B, complete genome
FJ460595.1/1-1	Human enterovirus B isolate LR11F7 polyprotein gene, partial cds
AB426611.1/1-1	Human enterovirus 97 genomic RNA, complete genome, strain: DT94-0227
AB426608.1/1-1	Human enterovirus 98 genomic RNA, complete genome, strain: T92-1499
AY466033.1/1-1	Human enterovirus B strain Cuba23of00 polyprotein gene, complete cds
AY466032.1/1-1	Human enterovirus B strain Cuba689of93 polyprotein gene, complete cds
AY466031.1/1-1	Human enterovirus B strain Cuba47of93 polyprotein gene, complete cds
AY466030.1/1-1	Human enterovirus B strain Cuba35of93 polyprotein gene, complete cds
AY466029.1/1-1	Human enterovirus B strain Cuba267of90 polyprotein gene, complete cds
AY466028.1/1-1	Human enterovirus B strain Cuba163of91 polyprotein gene, complete cds
AY466027.1/1-1	Human enterovirus B strain Cuba135of91 polyprotein gene, complete cds
AY466026.1/1-1	Human enterovirus B strain Cuba100of91 polyprotein gene, complete cds
AY466025.1/1-1	Human enterovirus B strain Cuba45of91 polyprotein gene, complete cds
AY466024.1/1-1	Human enterovirus B strain Cuba270of90 polyprotein gene, complete cds
AY466023.1/1-1	Human enterovirus B strain Cuba450of90 polyprotein gene, complete cds
AY466022.1/1-1	Human enterovirus B strain Cuba96of91 polyprotein gene, complete cds
MG642820.1/1-1	Enterovirus B strain LEV14, complete genome
KU707902.1/1-1	Enterovirus B83 isolate 246/YN/CHN/08, complete genome
KP262053.1/1-1	Enterovirus B84 isolate AFP452/GD/CHN/2004, complete genome
KM273013.1/1-1	Enterovirus B93 isolate 38-03 polyprotein gene, complete cds
KF312882.1/1-1	Enterovirus B111 strain Q0011/XZ/CHN/2000, complete genome
AF241359.1/1-1	Enterovirus CA55-1988, complete genome
AF230973.1/1-1	Enterovirus Yanbian 96-83csf, complete genome
AF233852.1/1-1	Enterovirus Yanbian 96-85csf sequence
KX171337.1/1-1	Enterovirus B106 isolate KS-MGTH90F/XJ/CHN/2011, complete genome
KX171336.1/1-1	Enterovirus B106 isolate KS-KSH28F/XJ/CHN/2011, complete genome
KX171335.1/1-1	Enterovirus B106 isolate HTPS-QDH11F/XJ/CHN/2011, complete genome
KX171334.1/1-1	Enterovirus B106 isolate AKS-AWT-AFP2F/XJ/CHN/2011, complete genome
KT006374.1/1-1	Enterovirus B strain T75, complete genome
KM024043.1/1-1	Enterovirus B isolate EIS6B polyprotein gene, complete cds
AB426610.1/1-1	Human enterovirus 79 genomic RNA, complete genome, strain: NH95-0601
AB426609.1/1-1	Human enterovirus 107 genomic RNA, complete genome, strain: TN94-0349
HM852755.1/1-1	Human echovirus 6 isolate LR61G3 polyprotein gene, partial cds
HM852754.1/1-1	Human echovirus 6 isolate LR51A5 polyprotein gene, partial cds
HC084830.1/1-1	Sequence 1 from Patent WO2009131728
EF634316.1/1-1	Human echovirus 11 strain D207, complete genome
JX976773.1/1-1	Echovirus E30 isolate E30SD2010CHN, complete genome
JX976772.1/1-1	Echovirus E25 isolate E25SD2010CHN, complete genome
JX976771.1/1-1	Echovirus E6 isolate E6SD11CHN, complete genome
JX976770.1/1-1	Human coxsackievirus B3 isolate CVB3SD2012CHN, complete genome
AF524867.1/1-1	Human echovirus 9 isolate DM, complete genome
AF524866.1/1-1	Human echovirus 9 strain Barty, complete genome
DQ534205.1/1-1	Human echovirus 30 isolate 14916net87, complete genome
KY262576.1/1-1	Coxsackievirus B6 isolate X0012/XZ/CHN/2000 polyprotein gene, complete cds
KY262575.1/1-1	Coxsackievirus B6 isolate 99148/XZ/CHN/1999 polyprotein gene, complete cds
KX610685.2/1-1	Echovirus E9 strain UW1, complete genome
JX476161.2/1-1	Coxsackievirus B3 isolate NIV09001C5LVH7, complete genome
JX476171.2/1-1	Coxsackievirus B3 isolate NIV094331LV26, complete genome
JX476170.2/1-1	Coxsackievirus B3 isolate NIV095181LV33, complete genome
JX476169.2/1-1	Coxsackievirus B3 isolate NIV0923491LV157, complete genome
JX476168.2/1-1	Coxsackievirus B3 isolate NIV099741LV204, complete genome
JX476167.2/1-1	Coxsackievirus B3 isolate NIV0917801LV243, complete genome
JX476166.2/1-1	Coxsackievirus B3 isolate NIV1021241LV380, complete genome
JX476165.2/1-1	Coxsackievirus B3 isolate NIV09001C4LVH5, complete genome
JX476164.2/1-1	Coxsackievirus B3 isolate NIV09001C3LVH4, complete genome
JX476163.2/1-1	Coxsackievirus B3 isolate NIV09001C2LVH2, complete genome
JX476162.2/1-1	Coxsackievirus B3 isolate NIV09001C1LVH1, complete genome
KT380953.1/1-1	Coxsackievirus B6 strain Schmitt polyprotein gene, complete cds
KT380952.1/1-1	Coxsackievirus B6 strain DUCT polyprotein gene, complete cds
KP289441.1/1-1	Echovirus E14 isolate E14/P968/2013/China, complete genome
KP289440.1/1-1	Echovirus E14 isolate E14/P843/2013/China, complete genome
KP289439.1/1-1	Echovirus E6 isolate E6/P735/2013/China, complete genome
KP289438.1/1-1	Coxsackievirus B5 isolate CV-B5/P727/2013/China, complete genome
KP289437.1/1-1	Coxsackievirus A9 isolate CV-A9/P351/2013/China, complete genome
KP289436.1/1-1	Echovirus E16 isolate E16/P85/2013/China, complete genome
KP289434.1/1-1	Coxsackievirus A9 isolate CV-A9/P56/2013/China, complete genome
KP289433.1/1-1	Coxsackievirus B4 isolate CV-B4/P11/2013/China, complete genome
KP266578.1/1-1	Coxsackievirus B5 strain 2009-148-4, complete genome
KP266577.1/1-1	Coxsackievirus B5 strain 2009-154-2, complete genome
KP266576.1/1-1	Coxsackievirus B5 strain 2001-01-101, complete genome
KP266575.1/1-1	Coxsackievirus B5 strain 2001-01-11, complete genome
KP266570.1/1-1	Echovirus E7 strain 2001-31, complete genome
KP266569.1/1-1	Echovirus E7 strain 2001-031, complete genome
KF311743.1/1-1	Human coxsackievirus B5 strain ChZJ-1, complete genome
AB705311.1/1-1	Echovirus E6 RNA, complete genome, strain: Echo6/Hokkaido.JPN/19724/2011
AB705310.1/1-1	Echovirus E6 RNA, complete genome, strain: Echo6/Hokkaido.JPN/19723/2011
AB705309.1/1-1	Echovirus E6 RNA, complete genome, strain: Echo6/Hokkaido.JPN/19722/2011
AB705308.1/1-1	Echovirus E6 RNA, complete genome, strain: Echo6/Hokkaido.JPN/19720/2011
HM185055.1/1-1	Human echovirus 6 strain Echo6/Henan/116/2008, complete genome
AY752944.2/1-1	Human coxsackievirus B3 strain 28, complete genome
AY302559.1/1-1	Human echovirus 7 strain Wallace complete genome
AY302558.1/1-1	Human echovirus 6 strain D'Amori complete genome
AY302557.1/1-1	Human echovirus 4 strain Pesacek complete genome
AY302556.1/1-1	Human echovirus 33 strain Toluca-3 complete genome
AY302554.1/1-1	Human echovirus 31 strain Caldwell complete genome
AY302553.1/1-1	Human echovirus 3 strain Morrisey complete genome
AY302552.1/1-1	Human echovirus 29 strain JV-10 complete genome
AY302551.1/1-1	Human echovirus 27 strain Bacon complete genome
AY302550.1/1-1	Human echovirus 26 strain Coronel complete genome
AY302549.1/1-1	Human echovirus 25 strain JV-4 complete genome
AY302548.1/1-1	Human echovirus 24 strain DeCamp complete genome
AY302547.1/1-1	Human echovirus 21 strain Farina complete genome
AY302546.1/1-1	Human echovirus 20 strain JV-1 complete genome
AY302545.1/1-1	Human echovirus 2 strain Cornelis complete genome
AY302544.1/1-1	Human echovirus 19 strain Burke complete genome
AY302543.1/1-1	Human echovirus 17 strain CHHE-29 complete genome
AY302542.1/1-1	Human echovirus 16 strain Harrington complete genome
AY302541.1/1-1	Human echovirus 15 strain CH 96-51 complete genome
AY302540.1/1-1	Human echovirus 14 strain Tow complete genome
AY302539.1/1-1	Human echovirus 13 strain Del Carmen complete genome
AY673831.1/1-1	Human coxsackievirus B3 strain GA, complete genome
AF114384.1/1-1	Coxsackievirus B6 strain Schmitt, complete genome
D00627.1/1-1	Human coxsackievirus A9 genomic RNA, complete genome, strain: Griggs
EU144042.1/1-1	Human coxsackievirus B3 isolate CVB3-MCH polyprotein gene, complete cds
MH830353.1/1-1	Echovirus E6 isolate E6-366/HB/CHN/2015, complete genome
KT965725.1/1-1	Echovirus E33 strain YNK35/CHN/2013, complete genome
MH745407.1/1-1	Echovirus E19 strain NGR_2014, complete genome
MH732737.1/1-1	Echovirus E7 strain Ibadan_NGR_2010, complete genome
NC_038307.1/1-1	Coxsackievirus B3 mRNA, complete genome
KX641241.1/1-1	Echovirus E6 strain K843/YN/CHN/2013, complete genome
KX641240.1/1-1	Echovirus E6 strain K727/YN/CHN/2013, complete genome
S76772.1/1-1	polyprotein [Coxsackie B4 virus CB4, host=mice, E2, originally derived from Edwards CB4 human strain, Genomic RNA Complete, 739
MG791864.1/1-1	Echovirus E3 strain Sakhalin-11.293 polyprotein gene, partial cds
MH043137.1/1-1	Echovirus E7 isolate RIGVIR, complete genome
MH043136.1/1-1	Echovirus E7 isolate 07VI447, complete genome
MH043135.1/1-1	Echovirus E7 isolate 98-60628, complete genome
KY888274.1/1-1	Echovirus E30 strain 14-397, complete genome
KY888273.1/1-1	Echovirus E30 strain 13-759, complete genome
KY888272.1/1-1	Echovirus E30 strain 13-311, complete genome
MF101536.1/1-1	Echovirus E1 isolate ECHO1_INMI1 polyprotein gene, complete cds
MF101535.1/1-1	Echovirus E3 isolate ECHO3_INMI1 polyprotein gene, complete cds
AB647326.1/1-1	Echovirus E3 genomic RNA, complete genome, strain: OC10-798
AB647325.1/1-1	Echovirus E3 genomic RNA, complete genome, strain: OC10-774
AB647324.1/1-1	Echovirus E3 genomic RNA, complete genome, strain: OC10-731
AB647323.1/1-1	Echovirus E3 genomic RNA, complete genome, strain: OC10-571
AB647322.1/1-1	Echovirus E3 genomic RNA, complete genome, strain: OC10-540
AB647321.1/1-1	Echovirus E3 genomic RNA, complete genome, strain: OC10-532
AB647320.1/1-1	Echovirus E3 genomic RNA, complete genome, strain: OC10-492
AB647319.1/1-1	Echovirus E3 genomic RNA, complete genome, strain: OC10-487
AB647318.1/1-1	Echovirus E3 genomic RNA, complete genome, strain: OC10-478
AB647317.1/1-1	Echovirus E3 genomic RNA, complete genome, strain: OC10-448
AB647316.1/1-1	Echovirus E3 genomic RNA, complete genome, strain: OC10-380
LC191406.2/1-1	Coxsackievirus B2 gene for polyprotein, complete cds, strain: 13-787-Shimane13-JPN
LC191400.2/1-1	Coxsackievirus B2 gene for polyprotein, complete cds, strain: 08-751-Shimane08-JPN
LC191416.1/1-1	Coxsackievirus B2 gene for polyprotein, complete cds, strain: NS13-010-Nagasaki13-JPN
LC191415.1/1-1	Coxsackievirus B2 gene for polyprotein, complete cds, strain: NS13-008-Nagasaki13-JPN
LC191414.1/1-1	Coxsackievirus B2 gene for polyprotein, complete cds, strain: NS13-007-Nagasaki13-JPN
LC191413.1/1-1	Coxsackievirus B2 gene for polyprotein, complete cds, strain: NS13-006-Nagasaki13-JPN
LC191412.1/1-1	Coxsackievirus B2 gene for polyprotein, complete cds, strain: NS13-005-Nagasaki13-JPN
LC191411.1/1-1	Coxsackievirus B2 gene for polyprotein, complete cds, strain: NS13-004-Nagasaki13-JPN
LC191410.1/1-1	Coxsackievirus B2 gene for polyprotein, complete cds, strain: 13-1050-Shimane13-JPN
LC191409.1/1-1	Coxsackievirus B2 gene for polyprotein, complete cds, strain: 08-906-Shimane08-JPN
LC191408.1/1-1	Coxsackievirus B2 gene for polyprotein, complete cds, strain: 08-749-Shimane08-JPN
KY792585.1/1-1	Echovirus E19 isolate PDV_BLR_IN, complete genome
KU379646.1/1-1	Echovirus E33 strain YNA12/CHN/2013, complete genome
KY981581.1/1-1	Echovirus E11 strain 9368/ISR/1998, complete genome
KY981580.1/1-1	Echovirus E11 strain 9310/ISR/1998, complete genome
KY981578.1/1-1	Echovirus E11 strain 8640/ISR/1998, complete genome
KY981577.1/1-1	Echovirus E11 strain 8416/ISR/1997, complete genome
KY981576.1/1-1	Echovirus E11 strain 8108/ISR/1996, complete genome
KY981575.1/1-1	Echovirus E11 strain 8098/ISR/1996, complete genome
KY981574.1/1-1	Echovirus E11 strain 7676/ISR/1996, complete genome
KY981571.1/1-1	Echovirus E11 strain 5960/ISR/1993, complete genome
KY981570.1/1-1	Echovirus E11 strain 5824/ISR/1992, complete genome
KY981569.1/1-1	Echovirus E11 strain 5789/ISR/1992, complete genome
KY981568.1/1-1	Echovirus E11 strain 1541/ISR/1999, complete genome
KY981567.1/1-1	Echovirus E11 strain 1513/ISR/1999, complete genome
KY981566.1/1-1	Echovirus E11 strain 1512/ISR/1999, complete genome
KY981565.1/1-1	Echovirus E11 strain 1510/ISR/1999, complete genome
KY981564.1/1-1	Echovirus E11 strain 1373/ISR/1999, complete genome
KY981563.1/1-1	Echovirus E11 strain 1315/ISR/1999, complete genome
KY981562.1/1-1	Echovirus E11 strain 1096/ISR/1999, complete genome
KY981559.1/1-1	Echovirus E11 strain 674/ISR/1999, complete genome
KY981558.1/1-1	Echovirus E11 strain 535/ISR/1999, complete genome
KY981557.1/1-1	Echovirus E11 strain 23/ISR/1997, complete genome
KY131965.1/1-1	Echovirus E30 polyprotein gene, partial cds
MF422569.1/1-1	Echovirus E3 strain 61246-70294 polyprotein gene, complete cds
KX808644.1/1-1	Echovirus E3 isolate JSev001, complete genome
KY828852.1/1-1	Echovirus E18 strain A86/YN/CHN/2016, complete genome
KY828851.1/1-1	Echovirus E18 strain A83/YN/CHN/2016, complete genome
KX774483.1/1-1	Echovirus E25 strain E25/ZE-wly/Zhejiang/CHN/2005, complete genome
KX619440.1/1-1	Echovirus E6 isolate RA/E6/Ahvaz/Iran/2011, complete genome
KX060810.1/1-1	Echovirus E20 strain 812/YN/CHN/2010, complete genome
KX424991.1/1-1	Echovirus E6 strain E6/2011/Iran/Ahvaz, complete genome
KY286529.1/1-1	Coxsackievirus B3 strain CB3/2035A, complete genome
KX198605.1/1-1	Echovirus E6 strain E6/2011/Iran/Ahvaz polyprotein gene, partial cds
KR362878.1/1-1	Coxsackievirus B3 strain 08TC170, complete genome
KX499536.1/1-1	Coxsackievirus B2 strain RW41-2/YN/CHN/2012, complete genome
KX767786.1/1-1	Echovirus E18 isolate E18-314/HB/CHN/2015, complete genome
KU566507.1/1-1	Coxsackievirus B4 isolate HN23/CHN/2013, complete genome
FJ766334.1/1-1	Human echovirus 3 strain LR31G7 polyprotein gene, partial cds
KP036480.1/1-1	Coxsackievirus B3 isolate DH16G/JS/2012, complete genome
KU355273.1/1-1	Echovirus E7 strain 40/Longyou/ZJ, complete genome
KR107057.1/1-1	Coxsackievirus B3 isolate NIV1019241LV350P10, complete genome
KR107056.1/1-1	Coxsackievirus B3 isolate NIV099101LV198P7, complete genome
KR107055.1/1-1	Coxsackievirus B3 isolate NIV0914321LV141P5, complete genome
KR107054.1/1-1	Coxsackievirus B3 isolate NIV099351LV53P4, complete genome
KP294524.1/1-1	Echovirus E11 strain 520k/YN/CHN/2010 polyprotein gene, complete cds
KM890278.1/1-1	Coxsackievirus A9 strain A242/YN/CHN/2009 polyprotein gene, complete cds
KM890277.1/1-1	Coxsackievirus A9 strain A108/YN/CHN/2009 polyprotein gene, complete cds
KJ957190.1/1-1	Echovirus E25 strain E25/2010/CHN/BJ, complete genome
LN854562.1/1-1	Coxsackievirus B1 gene for polyprotein, complete genome, strain B1/Groningen/2011
KM890276.1/1-1	Coxsackievirus B4 strain A155/YN/CHN/2009 polyprotein gene, complete cds
KP099941.1/1-1	Echovirus E25 strain XM0297, complete genome
KP233830.1/1-1	Coxsackievirus B5 isolate 3936/09, complete genome
KP202389.1/1-1	Echovirus E7 isolate 3988/09, complete genome
KP036484.1/1-1	Echovirus E24 isolate PZ18G/JS/20120703, complete genome
KF878942.1/1-1	Echovirus E30 strain KM/A363/09 polyprotein gene, complete cds
KP036481.1/1-1	Coxsackievirus B3 isolate PZ23Y/JS/2012, complete genome
KP036479.1/1-1	Coxsackievirus B3 isolate DH09Y/JS/2012, complete genome
KF812551.1/1-1	Echovirus E20 strain KM-EV20-2010, complete genome
KJ489414.1/1-1	Human coxsackievirus B3 strain 2679, complete genome
AB501332.1/1-1	Echovirus E13 gene for polyprotein, complete cds, strain: S3(1)-1
AB501331.1/1-1	Echovirus E13 gene for polyprotein, complete cds, strain: I5(1)-1
AB501330.1/1-1	Echovirus E13 gene for polyprotein, complete cds, strain: 2002-245-NP
AB501329.1/1-1	Echovirus E13 gene for polyprotein, complete cds, strain: 2002-240-SF
KJ765699.1/1-1	Echovirus E7 strain DH22G/JS/2012, complete genome
JQ040513.1/1-1	Human coxsackievirus B3 strain Macocy, complete genome
KJ020100.1/1-1	Human coxsackievirus B3 isolate KM06, complete genome
KF781525.1/1-1	Human coxsackievirus B4 strain BM24G/NM/CHN/2010, complete genome
KF781524.1/1-1	Human coxsackievirus B4 strain HHHT34T/NM/CHN/2010, complete genome
KJ025083.1/1-1	Human coxsackievirus B3 strain MKP, complete genome
KC897073.1/1-1	Echovirus E30 isolate 2012EM161, complete genome
KC481610.1/1-1	Human coxsackievirus B3 strain AH30, complete genome
JX017381.1/1-1	Human coxsackievirus B5 isolate 19CSF, complete genome
JX017380.1/1-1	Human coxsackievirus B5 isolate 20CSF, complete genome
JX843811.1/1-1	Human coxsackievirus B5 strain A210/KM/09, complete genome
JX843810.1/1-1	Human coxsackievirus B3 strain A103/KM/09, complete genome
KF042343.1/1-1	Echovirus E6 isolate 2012EM100, complete genome
KF042342.1/1-1	Echovirus E6 isolate 2012EM95, complete genome
KC238669.1/1-1	Echovirus E9 strain DM14, complete genome
KC238668.1/1-1	Echovirus E9 strain DM34, complete genome
KC238667.1/1-1	Echovirus E9 strain DM33, complete genome
AF326751.2/1-1	Simian agent 5 strain B165, complete genome
GQ141875.1/1-1	Human coxsackievirus B3 strain Beijing0811, complete genome
JQ929657.2/1-1	Echovirus E6 strain FIN09-NPA, complete genome
JQ801739.1/1-1	Echovirus E6 strain KM57-09, complete genome
JX854435.1/1-1	Echovirus E30 isolate ECV30/GX10/05, complete genome
GU109481.1/1-1	Human coxsackievirus B3 strain SSM-CVB3, complete genome
JN596588.1/1-1	Human coxsackievirus B1 strain MSH/KM9/2009, complete genome
JN596587.1/1-1	Echovirus E9 strain MSH/KM812/2010, complete genome
JX276378.1/1-1	Human coxsackievirus B5 isolate CVB5/SD/09, complete genome
JX312064.1/1-1	Human coxsackievirus B3 strain Nancy, complete genome
JX308222.1/1-1	Human coxsackievirus B4 isolate CVB4/GX/10, complete genome
JX017383.1/1-1	Human coxsackievirus B5 isolate 03001N, complete genome
JX017382.1/1-1	Human coxsackievirus B5 isolate 17Y, complete genome
JQ729993.1/1-1	Human echovirus 6 strain FJLY2010327, complete genome
AF465518.1/1-1	Human echovirus 2 strain Cornelis, complete genome
AF465517.1/1-1	Human echovirus 6 strain Charles, complete genome
AF465516.1/1-1	Human echovirus 7 strain Wallace, complete genome
JN580070.1/1-1	Human coxsackievirus B5 strain CVB5/CC10/10, complete genome
JN704615.1/1-1	Human echovirus 30 strain Kor08-ECV30, complete genome
GU376747.1/1-1	Human coxsackievirus B5 isolate SH1 polyprotein gene, complete cds
HQ998851.1/1-1	Human coxsackievirus B5 strain COXB5/Henan/2010, complete genome
JN048469.1/1-1	Human coxsackievirus B3 strain RD polyprotein mRNA, complete cds
JN048468.1/1-1	Human coxsackievirus B3 strain Nancy polyprotein mRNA, complete cds
HM775882.1/1-1	Human echovirus 5 isolate Kor06-ECV5-253cn, complete genome
EF174469.1/1-1	Human coxsackievirus B2 isolate KOR 04-279, complete genome
EF174468.1/1-1	Human coxsackievirus B2 isolate KOR 04-243, complete genome
HM031191.1/1-1	Human echovirus 25 strain HN-2, complete genome
M16572.1/1-1	Coxsackievirus B3, complete genome
HM777023.1/1-1	Human echovirus 18 isolate Kor05-ECV18-054cn, complete genome
U57056.1/1-1	Coxsackievirus B3 Woodruff variant, complete genome
AY036579.1/1-1	Human echovirus 7 strain Wallace polyprotein gene, complete cds
AY036578.1/1-1	Human echovirus 7 strain UMMC polyprotein gene, complete cds
AF268065.1/1-1	Swine vesicular disease virus strain NET/1/92, complete genome
AF317694.1/1-1	Human echovirus 18 strain Metcalf polyprotein gene, complete cds
AF311939.1/1-1	Human coxsackievirus B4 strain E2 variant, complete genome
AF311938.1/1-1	Human echovirus 30 strain Bastianni, complete genome
EU151461.1/1-1	Swine vesicular disease virus strain SVDV Itl. 5-99 polyprotein mRNA, complete cds
DQ246620.1/1-1	Human echovirus 30 strain Echo30/Zhejiang/17/03/CSF, complete genome
AF029859.2/1-1	Echovirus 1 (strain Farouk / ATCC VR-1038) polyprotein precursor, gene, complete cds
AF114383.1/1-1	Coxsackievirus B5 strain Faulkner, complete genome
AF105342.1/1-1	Coxsackievirus B6 strain Schmitt, complete genome
AF081485.1/1-1	Coxsackievirus B2 strain Ohio, complete genome
AF162711.1/1-1	Echovirus 30 strain Bastianni, complete genome
AF085363.1/1-1	Coxsackievirus B2 strain Ohio-1 polyprotein gene, complete cds
AF083069.1/1-1	Echovirus 5, complete genome
AF039205.1/1-1	Coxsackievirus B6 strain Schmitt, complete genome
FJ000001.1/1-1	Human coxsackievirus B3 strain Fuyang19, complete genome
M88483.1/1-1	Coxsackievirus B3 mRNA, complete genome
FJ172447.1/1-1	Human echovirus 4 strain AUS250G, complete genome
AY875692.1/1-1	Human coxsackievirus B5 isolate 2000/CSF/KOR, complete genome
AY752946.1/1-1	Human coxsackievirus B3 strain 20, complete genome
AY752945.1/1-1	Human coxsackievirus B3 strain 0, complete genome
AF231765.1/1-1	Coxsackievirus B3 strain PD, complete genome
AF231764.1/1-1	Coxsackievirus B3 strain P, complete genome
AF231763.1/1-1	Coxsackievirus B3 strain 31-1-93, complete genome
U16283.1/1-1	Echovirus 6 lytic strain, complete genome
M33854.1/1-1	Coxsackievirus B3 (CVB3) complete genome
M16560.1/1-1	Coxsackievirus B1, complete genome
AY429470.1/1-1	Swine vesicular disease virus strain HK'70, complete genome
FJ357838.1/1-1	Human coxsackievirus B3 strain GZ803, complete genome
D16364.1/1-1	Swine vesicular disease virus gene for polyprotein, complete cds
EU147493.1/1-1	Human coxsackievirus B1 isolate CVB1Nm polyprotein gene, complete cds
DQ480420.1/1-1	Human coxsackievirus B4 strain Tuscany, complete genome
X92886.1/1-1	Echovirus 9 (strain Barty), complete genome
AY948442.1/1-1	Human echovirus 30 isolate FDJS03_84 polyprotein gene, complete cds
AJ849942.1/1-1	Human echovirus 3 gene for polyprotein, genomic RNA, strain PicoBank/DM1/E3, complete genome
D00435.1/1-1	Swine vesicular disease virus (STRAIN H/3 '76) genomic RNA, complete genome
X77708.1/1-1	Echovirus type 12, prototype Travis complete RNA genome
X79047.1/1-1	Echovirus type 12, prototype Travis wild type genome
X84981.1/1-1	Echovirus 9 (strain Hill), complete genome
X05690.1/1-1	Coxsackievirus B4 complete genome
X67706.1/1-1	Coxsackievirus B5 complete genome
AJ276224.1/1-1	Human echovirus 11 genomic RNA for polyprotein
AJ577594.1/1-1	Human echovirus 11, isolate ROU-9191, complete virion genome
AJ577590.1/1-1	Human echovirus 11, isolate FIN-0666, complete virion genome
AJ577589.1/1-1	Human echovirus 11, isolate HUN-1108, complete virion genome
AF328683.1/1-1	Human coxsackievirus B4 polyprotein-like gene, complete sequence
X54521.1/1-1	Swine vesicular disease virus complete genomic RNA
X80059.1/1-1	Echo Virus 11 genomic DNA
AB686524.1/1-1	Human enterovirus C104 genomic RNA, complete genome, strain: AK11
GQ865517.1/1-1	Human enterovirus 109 isolate NICA08-4327, complete genome
FJ751915.1/1-1	Human enterovirus 96 isolate FIN05-2, complete genome
FJ751914.1/1-1	Human enterovirus 96 isolate FIN04-7, complete genome
EF015012.1/1-1	Human enterovirus 99 strain USA-Ok85-10627 polyprotein gene, complete cds
EF015011.1/1-1	Human enterovirus 99 strain OMA99-10696 polyprotein gene, complete cds
EF015010.1/1-1	Human enterovirus 99 strain BAN04-10697 polyprotein gene, complete cds
EF015009.1/1-1	Human enterovirus 99 strain BAN01-10582 polyprotein gene, complete cds
EF015008.1/1-1	Human enterovirus 99 strain BAN00-10461 polyprotein gene, complete cds
EF555645.1/1-1	Human enterovirus 102, complete genome
EF555644.1/1-1	Human enterovirus 99, complete genome
EF015886.1/1-1	Human enterovirus 96 strain BAN00-10488, complete genome
KT946713.1/1-1	Enterovirus C99 strain K292/YN/CHN/2013, complete genome
KF495604.1/1-1	Human enterovirus C96 isolate AFP809/GD/CHN/2011, complete genome
KF129412.1/1-1	Human enterovirus C99 isolate KSSC-ALXHH01F/XJ/CHN/2011, complete genome
KF129411.1/1-1	Human enterovirus C99 isolate HT-XEBGH09F/XJ/CHN/2011, complete genome
JX262382.1/1-1	Human enterovirus C117 strain LIT22, complete genome
HQ415759.1/1-1	Human enterovirus 96 strain 09228C1, complete genome
HQ415758.1/1-1	Human enterovirus 96 strain 05517, complete genome
AB205395.1/1-1	Human enterovirus C genomic RNA, complete genome, strain: Cambodia-02
HQ738291.1/1-1	Human enterovirus C isolate V3-TUL, complete genome
HQ738290.1/1-1	Human enterovirus C isolate V2-TSI, complete genome
HQ738289.1/1-1	Human enterovirus C isolate V2-TOL cl2, complete genome
HQ738288.1/1-1	Human enterovirus C isolate V2-TOL cl1, complete genome
HQ738287.1/1-1	Human enterovirus C isolate V2-SAK, complete genome
HQ738286.1/1-1	Human enterovirus C isolate V2-BEL, complete genome
JF260926.1/1-1	Human enterovirus 99 isolate HEV-99_68229, complete genome
JX982259.1/1-1	Human enterovirus C104 strain Pavia262-11228, complete genome
JX982258.1/1-1	Human enterovirus C104 strain Pavia68-10804B, complete genome
JX982257.1/1-1	Human enterovirus C104 strain Pavia261-9570, complete genome
JX982256.1/1-1	Human enterovirus C104 strain Pavia264-16291, complete genome
JX982255.1/1-1	Human enterovirus C104 strain Pavia263-11230, complete genome
JX982254.1/1-1	Human enterovirus C104 strain Pavia260-9210, complete genome
JX982253.1/1-1	Human enterovirus C104 strain Pavia259-7712, complete genome
JX678288.1/1-1	Human enterovirus C118 isolate CQ5185, complete genome
JX961709.1/1-1	Human enterovirus C118 strain ISR38, complete genome
JX961708.1/1-1	Human enterovirus C118 strain ISR10, complete genome
AY876913.1/1-1	Human enterovirus Hangzhou13-02, complete genome
AY876912.1/1-1	Human enterovirus Ningbo3-02, complete genome
MG571853.1/1-1	Enterovirus C96 clone V13C polyprotein gene, complete cds
KY703697.1/1-1	Enterovirus C strain WIV14, complete genome
KR815824.1/1-1	Human enterovirus C104 isolate kvv585-16-TS, complete genome
KP984754.1/1-1	Enterovirus C96 strain XZ94-XZ-CHN-2012, complete genome
KP984753.1/1-1	Enterovirus C96 strain T49-XZ-CHN-2005, complete genome
KP793687.1/1-1	Enterovirus C isolate Brunenders, complete genome
KP247597.1/1-1	Enterovirus C strain Saukett serotype 3, partial genome
KJ857508.1/1-1	Enterovirus C99 isolate YT31/SD/CHN/11, complete genome
KJ857507.1/1-1	Enterovirus C99 isolate YT23/SD/CHN/11, complete genome
DQ995647.1/1-1	Human coxsackievirus A22 strain ban99-10427, complete genome
DQ995639.1/1-1	Human coxsackievirus A13 strain BAN00-10494, complete genome
DQ995648.1/1-1	Human coxsackievirus A22 strain USA75-10624, complete genome
DQ995645.1/1-1	Human coxsackievirus A17 strain BAN01-10577, complete genome
DQ995644.1/1-1	Human coxsackievirus A13 strain USA/Ca98-10615, complete genome
DQ995643.1/1-1	Human coxsackievirus A13 strain BAN00-10562, complete genome
DQ995642.1/1-1	Human coxsackievirus A13 strain BAN00-10564, complete genome
DQ995641.1/1-1	Human coxsackievirus A13 strain BAN99-10430, complete genome
DQ995640.1/1-1	Human coxsackievirus A13 strain BAN99-10419, complete genome
DQ995646.1/1-1	Human coxsackievirus A17 strain BAN03-10616, complete genome
FJ898290.1/1-1	Human poliovirus 2 strain Sabine 2 isolate CHN3024/HN/CHN/1999, complete genome
HC025129.1/1-1	Sequence 5 from Patent WO2009114693
NC_002058.3/1-1	Poliovirus, complete genome
LC279542.1/1-1	Coxsackievirus A20 genomic RNA, complete genome, strain: CAM1976
KF537633.1/1-1	Human poliovirus 1 isolate 558/BRA-PE/88, complete genome
EF015014.1/1-1	Human coxsackievirus A20 strain BAN01-10618 polyprotein gene, complete cds
EF015031.1/1-1	Human coxsackievirus A21 strain BAN00-10467 polyprotein gene, complete cds
DQ995636.1/1-1	Human coxsackievirus A13 strain ARG98-10614, complete genome
EF015038.1/1-1	Human coxsackievirus A24 strain BRA87-10629 polyprotein gene, complete cds
EF015021.1/1-1	Human coxsackievirus A20 strain CVA20a-Tulane polyprotein gene, complete cds
EF015020.1/1-1	Human coxsackievirus A20 strain MOR83-10617 polyprotein gene, complete cds
EF015019.1/1-1	Human coxsackievirus A20 strain CVA20b-Cecil polyprotein gene, complete cds
EF015018.1/1-1	Human coxsackievirus A20 strain BAN00-10538 polyprotein gene, complete cds
EF015017.1/1-1	Human coxsackievirus A20 strain BAN00-10447 polyprotein gene, complete cds
EF015016.1/1-1	Human coxsackievirus A20 strain BAN99-10635 polyprotein gene, complete cds
EF015015.1/1-1	Human coxsackievirus A20 strain BAN00-10529 polyprotein gene, complete cds
EF015013.1/1-1	Human coxsackievirus A20 strain BAN00-10462 polyprotein gene, complete cds
EF015032.1/1-1	Human coxsackievirus A21 strain BAN00-10566 polyprotein gene, complete cds
EF015030.1/1-1	Human coxsackievirus A21 strain BAN00-10552 polyprotein gene, complete cds
EF015029.1/1-1	Human coxsackievirus A21 strain BAN00-10542 polyprotein gene, complete cds
EF015028.1/1-1	Human coxsackievirus A21 strain GUT88-10687 polyprotein gene, complete cds
EF015027.1/1-1	Human coxsackievirus A21 strain GUT88-10619 polyprotein gene, complete cds
EF015026.1/1-1	Human coxsackievirus A21 strain USA-Az94-10621 polyprotein gene, complete cds
EF015024.1/1-1	Human coxsackievirus A21 strain USA-Ga95-10622 polyprotein gene, complete cds
EF015023.1/1-1	Human coxsackievirus A21 strain USA-Wa89-10620 polyprotein gene, complete cds
EF015022.1/1-1	Human coxsackievirus A21 strain USA-Md86-10633 polyprotein gene, complete cds
EF015025.1/1-1	Human coxsackievirus A21 strain USA-Tx96-10623 polyprotein gene, complete cds
EF015040.1/1-1	Human coxsackievirus A24 strain USA-Tx98-10631 polyprotein gene, complete cds
EF015039.1/1-1	Human coxsackievirus A24 strain DOR93-10630 polyprotein gene, complete cds
EF015037.1/1-1	Human coxsackievirus A24 strain JAM87-10628 polyprotein gene, complete cds
EF015036.1/1-1	Human coxsackievirus A24 strain PUR82-10626 polyprotein gene, complete cds
EF015035.1/1-1	Human coxsackievirus A24 strain PUR82-10686 polyprotein gene, complete cds
EF015034.1/1-1	Human coxsackievirus A24 strain E34-dn19 polyprotein gene, complete cds
EF015033.1/1-1	Human coxsackievirus A24 strain USA-Tx79-10625 polyprotein gene, complete cds
DQ995638.1/1-1	Human coxsackievirus A13 strain BAN01-10637, complete genome
DQ995637.1/1-1	Human coxsackievirus A13 strain AUS89-10611, complete genome
DQ995635.1/1-1	Human coxsackievirus A13 strain ARG98-10613, complete genome
DQ995634.1/1-1	Human coxsackievirus A11 strain BAN01-10589, complete genome
DQ995633.1/1-1	Human coxsackievirus A11 strain BAN00-10444, complete genome
EF026081.1/1-1	Human coxsackievirus A24 strain Joseph, complete genome
AJ132961.1/1-1	Human poliovirus 1, complete genome. Isolated from an immunodeficient patient 66 months after onset of paresis
AJ132960.1/1-1	Human poliovirus 1, complete genome. Isolated from faeces of immunodeficient patient 4 days after onset of paresis
KR478685.1/1-1	Coxsackievirus A24 isolate Reunion0150638154-FRA15, complete genome
LY501110.1/1-1	KR 1020170012566-A/10: COLD-ADAPTED-VIRAL-ATTENUATION(CAVA) AND NOVEL ATTENUATED POLIOVIRUS STRAINS
LY501109.1/1-1	KR 1020170012566-A/9: COLD-ADAPTED-VIRAL-ATTENUATION(CAVA) AND NOVEL ATTENUATED POLIOVIRUS STRAINS
LY501108.1/1-1	KR 1020170012566-A/8: COLD-ADAPTED-VIRAL-ATTENUATION(CAVA) AND NOVEL ATTENUATED POLIOVIRUS STRAINS
LY501107.1/1-1	KR 1020170012566-A/7: COLD-ADAPTED-VIRAL-ATTENUATION(CAVA) AND NOVEL ATTENUATED POLIOVIRUS STRAINS
LY501106.1/1-1	KR 1020170012566-A/6: COLD-ADAPTED-VIRAL-ATTENUATION(CAVA) AND NOVEL ATTENUATED POLIOVIRUS STRAINS
LY501105.1/1-1	KR 1020170012566-A/5: COLD-ADAPTED-VIRAL-ATTENUATION(CAVA) AND NOVEL ATTENUATED POLIOVIRUS STRAINS
LY501104.1/1-1	KR 1020170012566-A/1: COLD-ADAPTED-VIRAL-ATTENUATION(CAVA) AND NOVEL ATTENUATED POLIOVIRUS STRAINS
LZ216105.1/1-1	JP 2017519506-A/7: Cold-Adapted-Viral-Attenuation (CAVA) and Novel Attenuated Poliovirus Strains
LZ216104.1/1-1	JP 2017519506-A/6: Cold-Adapted-Viral-Attenuation (CAVA) and Novel Attenuated Poliovirus Strains
LZ216103.1/1-1	JP 2017519506-A/5: Cold-Adapted-Viral-Attenuation (CAVA) and Novel Attenuated Poliovirus Strains
LZ216102.1/1-1	JP 2017519506-A/4: Cold-Adapted-Viral-Attenuation (CAVA) and Novel Attenuated Poliovirus Strains
LZ216101.1/1-1	JP 2017519506-A/3: Cold-Adapted-Viral-Attenuation (CAVA) and Novel Attenuated Poliovirus Strains
LZ216100.1/1-1	JP 2017519506-A/2: Cold-Adapted-Viral-Attenuation (CAVA) and Novel Attenuated Poliovirus Strains
LZ216099.1/1-1	JP 2017519506-A/1: Cold-Adapted-Viral-Attenuation (CAVA) and Novel Attenuated Poliovirus Strains
KR399988.1/1-1	Coxsackievirus A24 isolate Reunion0150638129-FRA15, complete genome
KU372652.1/1-1	Human poliovirus 2 isolate 44624/BRA2014, complete genome
KU763188.1/1-1	Human poliovirus 3 isolate 45507, complete genome
FJ769385.1/1-1	Human poliovirus 1 strain CHN8264c/GZ/CHN/2004, complete genome
FJ769384.1/1-1	Human poliovirus 1 strain CHN8248c/GZ/CHN/2004, complete genome
FJ769383.1/1-1	Human poliovirus 1 strain CHN8225c/GZ/CHN/2004, complete genome
FJ769382.1/1-1	Human poliovirus 1 strain CHN8233c/GZ/CHN/2004, complete genome
FJ769381.1/1-1	Human poliovirus 1 strain CHN8229-3/GZ/CHN/2004, complete genome
FJ769380.1/1-1	Human poliovirus 1 strain CHN8229-2/GZ/CHN/2004, complete genome
FJ769379.1/1-1	Human poliovirus 1 strain CHN8229-1/GZ/CHN/2004, complete genome
FJ769378.1/1-1	Human poliovirus 1 strain CHN8184/GZ/CHN/2004, complete genome
KR259358.1/1-1	Human poliovirus 3 strain R46064, complete genome
KR259357.1/1-1	Human poliovirus 2 strain R93152, complete genome
KR259356.1/1-1	Human poliovirus 2 strain R93150, complete genome
KR259355.1/1-1	Human poliovirus 1 strain R71712, complete genome
KF128998.1/1-1	Coxsackievirus A24 isolate CVA-24-FIN05-1-7920 polyprotein gene, partial cds
KC785532.1/1-1	Coxsackievirus A19 strain BBD66 polyprotein gene, complete cds
AF499643.1/1-1	Human coxsackievirus A22 strain Chulman, complete genome
AF499642.1/1-1	Human coxsackievirus A20 strain IH35, complete genome
AF499641.1/1-1	Human coxsackievirus A19 strain 8663, complete genome
AF499640.1/1-1	Human coxsackievirus A18 strain G13, complete genome
AF499639.1/1-1	Human coxsackievirus A17 strain G12, complete genome
AF499638.1/1-1	Human coxsackievirus A15 strain G9, complete genome
AF499637.1/1-1	Human coxsackievirus A13 strain Flores, complete genome
AF499636.1/1-1	Human coxsackievirus A11 strain Belgium-1, complete genome
AF499635.1/1-1	Human coxsackievirus A1 strain Tompkins, complete genome
AF546702.1/1-1	Human coxsackievirus A21 strain Kuykendall, complete genome
AB205396.1/1-1	Human coxsackievirus A18 genomic RNA, complete genome, strain: CAM1972
DD214224.1/1-1	Defective interfering particles, defective polioviral mutant RNAs, and plasmids
DD214223.1/1-1	Defective interfering particles, defective polioviral mutant RNAs, and plasmids
DD214222.1/1-1	Defective interfering particles, defective polioviral mutant RNAs, and plasmids
DD214221.1/1-1	Defective interfering particles, defective polioviral mutant RNAs, and plasmids
DD214220.1/1-1	Defective interfering particles, defective polioviral mutant RNAs, and plasmids
DD214219.1/1-1	Defective interfering particles, defective polioviral mutant RNAs, and plasmids
DD214218.1/1-1	Defective interfering particles, defective polioviral mutant RNAs, and plasmids
DD214217.1/1-1	Defective interfering particles, defective polioviral mutant RNAs, and plasmids
DD214216.1/1-1	Defective interfering particles, defective polioviral mutant RNAs, and plasmids
DD214215.1/1-1	Defective interfering particles, defective polioviral mutant RNAs, and plasmids
MG571840.1/1-1	Coxsackievirus A24 clone V5B polyprotein gene, complete cds
MG571839.1/1-1	Coxsackievirus A19 clone V4C polyprotein gene, partial cds
MF541373.1/1-1	Human poliovirus 3 strain Zhong III2, complete genome
MG212495.1/1-1	Human poliovirus 3 isolate S16PMR46022, complete genome
MG212494.1/1-1	Human poliovirus 3 isolate S20PMR46017, complete genome
MG212493.1/1-1	Human poliovirus 3 isolate 36_S2_P_7-3, complete genome
MG212492.1/1-1	Human poliovirus 3 isolate 23_S2_P_6-4, complete genome
MG212489.1/1-1	Human poliovirus 2 isolate 7, complete genome
MG212487.1/1-1	Human poliovirus 2 isolate 17719_T2, complete genome
MG212486.1/1-1	Human poliovirus 2 isolate 12604, complete genome
MG212484.1/1-1	Human poliovirus 2 isolate 13770, complete genome
MG212483.1/1-1	Human poliovirus 3 isolate 14385, complete genome
MG212482.1/1-1	Human poliovirus 3 isolate 16204, complete genome
MG212481.1/1-1	Human poliovirus 3 isolate 16938, complete genome
MG212480.1/1-1	Human poliovirus 2 isolate 18058, complete genome
MG212479.1/1-1	Human poliovirus 1 isolate 18339, complete genome
MG212478.1/1-1	Human poliovirus 3 isolate 18963, complete genome
MG212477.1/1-1	Human poliovirus 3 isolate 19017, complete genome
MG212476.1/1-1	Human poliovirus 2 isolate 19890, complete genome
MG212475.1/1-1	Human poliovirus 2 isolate 21348_T2, complete genome
MG212473.1/1-1	Human poliovirus 3 isolate 21390, complete genome
MG212472.1/1-1	Human poliovirus 1 isolate 8757, complete genome
MG212471.1/1-1	Human poliovirus 2 isolate 9112, complete genome
MG212469.1/1-1	Human poliovirus 2 isolate 10630, complete genome
MG212466.1/1-1	Human poliovirus 3 isolate 11948, complete genome
MG212465.1/1-1	Human poliovirus 2 isolate 12209, complete genome
MG212464.1/1-1	Human poliovirus 2 isolate 14304, complete genome
MG212463.1/1-1	Human poliovirus 2 isolate 14337, complete genome
MG212462.1/1-1	Human poliovirus 2 isolate 14732, complete genome
MG212461.1/1-1	Human poliovirus 3 isolate 14770, complete genome
MG212460.1/1-1	Human poliovirus 3 isolate 14829, complete genome
MG212459.1/1-1	Human poliovirus 2 isolate 15763_T2, complete genome
MG212458.1/1-1	Human poliovirus 3 isolate 15763_T3, complete genome
MG212457.1/1-1	Human poliovirus 2 isolate 15767_T2_c0, complete genome
MG212456.1/1-1	Human poliovirus 2 isolate 17629, complete genome
MG212454.1/1-1	Human poliovirus 2 isolate 19062, complete genome
MG212453.1/1-1	Human poliovirus 2 isolate 29683_c24, complete genome
MG212452.1/1-1	Human poliovirus 2 isolate 29683_c0, complete genome
MG212451.1/1-1	Human poliovirus 3 isolate 17723, complete genome
MG212450.1/1-1	Human poliovirus 2 isolate 16849, complete genome
MG212449.1/1-1	Human poliovirus 3 isolate 15770, complete genome
MG212446.1/1-1	Human poliovirus 2 isolate 9632_T2, complete genome
MG212440.1/1-1	Human poliovirus 2 isolate 31947, complete genome
MG212439.1/1-1	Human poliovirus 3 isolate 29813, complete genome
MG212438.1/1-1	Human poliovirus 1 isolate 29690_c9, complete genome
MG212437.1/1-1	Human poliovirus 1 isolate 29690_c1, complete genome
MG212436.1/1-1	Human poliovirus 1 isolate 29690_c6, complete genome
MG212435.1/1-1	Human poliovirus 2 isolate 29425_c0, complete genome
MG212434.1/1-1	Human poliovirus 2 isolate 29425_c11, complete genome
MG212433.1/1-1	Human poliovirus 1 isolate 28698, complete genome
MG212432.1/1-1	Human poliovirus 3 isolate 15767_T3, complete genome
MG212431.1/1-1	Human poliovirus 3 isolate 15762, complete genome
MG212430.1/1-1	Human poliovirus 3 isolate 9633_T3, complete genome
MG212429.1/1-1	Human poliovirus 1 isolate 1PMR046018, complete genome
MG212428.1/1-1	Human poliovirus 2 isolate 6M_V, complete genome
MG212427.1/1-1	Human poliovirus 3 isolate 2K_P9, complete genome
KY941935.1/1-1	Human poliovirus 1 strain PAK1519534, complete genome
KY941934.1/1-1	Human poliovirus 3 strain PAK1019536, complete genome
KY941933.1/1-1	Human poliovirus 3 strain NIE1219535, complete genome
KY941932.1/1-1	Human poliovirus 2 strain IRQ1219537, complete genome
KY941931.1/1-1	Human poliovirus 1 strain ETH1319533, complete genome
KY284011.1/1-1	Coxsackievirus A21 isolate 16SF042, complete sequence
KX162716.1/1-1	Human poliovirus 2 strain NIE1519325, complete genome
KX162714.1/1-1	Human poliovirus 2 strain NIE1519322, complete genome
KX162707.1/1-1	Human poliovirus 2 strain NIE1116178, complete genome
KX162690.1/1-1	Human poliovirus 2 strain CHA1219348, complete genome
KX162686.1/1-1	Human poliovirus 2 strain CHA1218986, complete genome
KX162685.1/1-1	Human poliovirus 2 strain CHA1218985, complete genome
AF111983.3/1-1	Human poliovirus 1 isolate CHN-Henan/91-3, complete genome
AF111982.2/1-1	Human poliovirus 1 isolate CHN-Yunnan/92, complete genome
AF111981.2/1-1	Human poliovirus 1 isolate CHN-Fujian/93-8, complete genome
AF111966.2/1-1	Human poliovirus 1 isolate CHN-Hainan/93-2, complete genome
AF111961.2/1-1	Human poliovirus 1 isolate CHN-Guangdong/92-2, complete genome
AF111953.2/1-1	Human poliovirus 1 isolate CHN-Hebei/91-2, complete genome
KU183495.1/1-1	Coxsackievirus A24 strain K282/YN/CHN/2013, complete genome
KU161399.1/1-1	Human poliovirus 1 isolate Pak-11, complete genome
KU161398.1/1-1	Human poliovirus 1 isolate Pak-12, complete genome
KU161397.1/1-1	Human poliovirus 1 isolate Pak-2-2, complete genome
KU161396.1/1-1	Human poliovirus 1 isolate Pak-2-1, complete genome
KU161395.1/1-1	Human poliovirus 1 isolate Pak-1, complete genome
KU866422.1/1-1	Human poliovirus 1 strain Mahoney_CDC, complete genome
KM433732.1/1-1	Human poliovirus 2 strain CSF16/YN/CHN/2013 polyprotein gene, complete cds
LP131905.1/1-1	Sequence 1 from Patent EP2851078
DI499147.1/1-1	KR 1020140145575-A/2: IDENTIFICATION OF POLIOVIRUS STRAINS
DI499146.1/1-1	KR 1020140145575-A/1: IDENTIFICATION OF POLIOVIRUS STRAINS
KT161266.1/1-1	Coxsackievirus A21 isolate JN12377/SD/CHN/2012/CVA21, complete genome
KJ019833.1/1-1	Human poliovirus 1 isolate ISR1318574, complete genome
KJ019832.1/1-1	Human poliovirus 1 isolate ISR1318573, complete genome
KJ019831.1/1-1	Human poliovirus 1 isolate ISR1318572, complete genome
KP196613.1/1-1	Human poliovirus 2 isolate CHN18046/Shanxi/CHN/2014, complete genome
KF667361.1/1-1	Coxsackievirus A24 strain INDNIV1040633LV639, complete genome
KF667360.1/1-1	Coxsackievirus A24 strain INDNIV1044161LV530, complete genome
KF667359.1/1-1	Coxsackievirus A24 strain INDNIV1036731LV476, complete genome
KF667358.1/1-1	Coxsackievirus A24 strain INDNIV1034661LV463, complete genome
KF725085.1/1-1	Coxsackievirus A24 isolate 110390, complete genome
JF838278.2/1-1	Human poliovirus 1 isolate PV1-RC2010-45, complete genome
AB769164.2/1-1	Coxsackievirus A24 genomic RNA, complete genome, strain: CA24v/Ishigaki/29/2011
AB769162.2/1-1	Coxsackievirus A24 genomic RNA, complete genome, strain: CA24v/Okinawa/25/2011
AB769161.2/1-1	Coxsackievirus A24 genomic RNA, complete genome, strain: CA24v/Okinawa/23/2011
AB769159.2/1-1	Coxsackievirus A24 genomic RNA, complete genome, strain: CA24v/Okinawa/19/2011
AB769156.2/1-1	Coxsackievirus A24 genomic RNA, complete genome, strain: CA24v/Okinawa/9/2011
AB769154.2/1-1	Coxsackievirus A24 genomic RNA, complete genome, strain: CA24v/Okinawa/7/2011
AB769165.1/1-1	Coxsackievirus A24 genomic RNA, complete genome, strain: CA24v/Ishigaki/35/2011
AB769163.1/1-1	Coxsackievirus A24 genomic RNA, complete genome, strain: CA24v/Ishigaki/28/2011
AB769160.1/1-1	Coxsackievirus A24 genomic RNA, complete genome, strain: CA24v/Okinawa/20/2011
AB769152.1/1-1	Coxsackievirus A24 genomic RNA, complete genome, strain: CA24v/Okinawa/5/2011
KJ419277.1/1-1	Human poliovirus 2 isolate CHN16019c/Sichuan/CHN/2012, complete genome
KJ419276.1/1-1	Human poliovirus 2 isolate CHN16017/Sichuan/CHN/2012, complete genome
KJ419275.1/1-1	Human poliovirus 2 isolate CHN16003/Sichuan/CHN/2012, complete genome
KJ419274.1/1-1	Human poliovirus 2 isolate CHN15284/Sichuan/CHN/2011, complete genome
KJ419273.1/1-1	Human poliovirus 2 isolate CHN15261/Sichuan/CHN/2011, complete genome
KJ155500.1/1-1	Human poliovirus 1 isolate EGY1218586, complete genome
KJ155499.1/1-1	Human poliovirus 1 isolate EGY1218585, complete genome
KJ155496.1/1-1	Human poliovirus 1 isolate EGY1218588, complete genome
KJ155495.1/1-1	Human poliovirus 1 isolate EGY1218587, complete genome
HW349523.1/1-1	WO 2013157648-A/1: Pharmaceutical composition
JC013104.1/1-1	Sequence 2 from Patent WO2013095119
JC013103.1/1-1	Sequence 1 from Patent WO2013095119
KF656732.1/1-1	Human poliovirus 2 isolate E12-E12221/SD/CHN/sewage, complete genome
KC784372.1/1-1	Human poliovirus 3 isolate Env08_E2886 polyprotein gene, complete cds
KC784368.1/1-1	Human poliovirus 2 isolate Env2008_E3218 polyprotein gene, complete cds
KC784367.1/1-1	Human poliovirus 2 isolate Env2008_E2450 polyprotein gene, complete cds
KC880382.1/1-1	Human poliovirus 1 isolate 36712, complete genome
KC880381.1/1-1	Human poliovirus 1 isolate TJK37339, complete genome
KC880380.1/1-1	Human poliovirus 1 isolate RUS36815, complete genome
KC880379.1/1-1	Human poliovirus 1 isolate TJK35453, complete genome
KC880378.1/1-1	Human poliovirus 1 isolate RUS37255, complete genome
KC880377.1/1-1	Human poliovirus 1 isolate TJK36567, complete genome
KC880376.1/1-1	Human poliovirus 1 isolate TJK35389 clone 9, complete genome
KC880375.1/1-1	Human poliovirus 1 isolate TJK35389 clone 1, complete genome
KC880374.1/1-1	Human poliovirus 1 isolate TKM37184, complete genome
KC880373.1/1-1	Human poliovirus 1 isolate RUS36716, complete genome
KC880372.1/1-1	Human poliovirus 1 isolate TJK35325, complete genome
KC880371.1/1-1	Human poliovirus 1 isolate KAZ38374, complete genome
KC880370.1/1-1	Human poliovirus 1 isolate RUS39270, complete genome
KC880369.1/1-1	Human poliovirus 1 isolate TJK35363 clone 2, complete genome
KC880368.1/1-1	Human poliovirus 1 isolate TJK35363 clone 19, complete genome
KC880367.1/1-1	Human poliovirus 1 isolate TJK35363 clone 6, complete genome
KC880366.1/1-1	Human poliovirus 1 isolate TJK35363 clone 4, complete genome
KC880365.1/1-1	Human poliovirus 1 isolate RUS39223, complete genome
JX275380.1/1-1	Human poliovirus 2 strain NIE1116178, complete genome
JX275352.1/1-1	Human poliovirus 2 strain NIE1116152, complete genome
JX275266.1/1-1	Human poliovirus 2 strain NIE0911443, complete genome
JX275238.1/1-1	Human poliovirus 2 strain NIE0911458, complete genome
JX275184.1/1-1	Human poliovirus 2 strain NIE0911455, complete genome
JX275162.1/1-1	Human poliovirus 2 strain NIE0811454, complete genome
JX275147.1/1-1	Human poliovirus 2 strain NIE0811460, complete genome
JX275140.1/1-1	Human poliovirus 2 strain NIE0811456, complete genome
JX275085.1/1-1	Human poliovirus 2 strain NIE0711438, complete genome
JX275071.1/1-1	Human poliovirus 2 strain NIE0711441, complete genome
JX275032.1/1-1	Human poliovirus 2 strain NIE0711199, complete genome
JX275015.1/1-1	Human poliovirus 2 strain NIE0611450, complete genome
JX275008.1/1-1	Human poliovirus 2 strain NIE0611452, complete genome
JX274999.1/1-1	Human poliovirus 2 strain NIE0611451, complete genome
JX274995.1/1-1	Human poliovirus 2 strain NIE0611197, complete genome
JX274993.1/1-1	Human poliovirus 2 strain NIE0611447, complete genome
JX274991.1/1-1	Human poliovirus 2 strain NIE0611200, complete genome
JX274987.1/1-1	Human poliovirus 2 strain NIE0611446, complete genome
JX274985.1/1-1	Human poliovirus 2 strain NIE0611195, complete genome
JX274984.1/1-1	Human poliovirus 2 strain NIE0611444, complete genome
JX274983.1/1-1	Human poliovirus 2 strain NIE0511445, complete genome
JX274982.1/1-1	Human poliovirus 2 strain NIE0511448, complete genome
JX274981.1/1-1	Human poliovirus 2 strain NIE0511440, complete genome
JX274980.1/1-1	Human poliovirus 2 strain NIE0511436, complete genome
JX174177.1/1-1	Human coxsackievirus A1 isolate KS-ZPH01F/XJ/CHN/2011, complete genome
JX174176.1/1-1	Human coxsackievirus A1 isolate HT-THLH02F/XJ/CHN/2011, complete genome
AF465515.1/1-1	Human coxsackievirus A21 strain Kuykendall, complete genome
AF465514.1/1-1	Human coxsackievirus A20 strain IH Pool 35, complete genome
AF465513.1/1-1	Human coxsackievirus A18 strain G-13, complete genome
AF465512.1/1-1	Human coxsackievirus A15 strain G-9, complete genome
AF465511.1/1-1	Human coxsackievirus A13 strain Flores, complete genome
AY278553.1/1-1	Human poliovirus 1 isolate P1W/Bar65 (19276), complete genome
AY278552.1/1-1	Human poliovirus 2 isolate P2S/Mog65-2 (20077), complete genome
AY278551.1/1-1	Human poliovirus 2 isolate P2S/Mog66-4 (21043), complete genome
AY278550.1/1-1	Human poliovirus 2 isolate P2S/Mog65-1 (20003), complete genome
AY278549.1/1-1	Human poliovirus 2 isolate P2S/Mog65-3 (20120), complete genome
AY184221.1/1-1	Human poliovirus 3 strain Sabin 3, complete genome
AY184220.1/1-1	Human poliovirus 2 strain Sabin 2, complete genome
AF462419.1/1-1	Human poliovirus 1 RUS-1161-96-001, complete genome
AF462418.1/1-1	Human poliovirus 1 99/056-252-14, complete genome
GU390707.1/1-1	Human poliovirus 2 strain USA0911201, complete genome
JN542510.1/1-1	Human coxsackievirus A22 strain 438913, complete genome
GU180608.1/1-1	Human poliovirus 3 isolate MB1, complete genome
JF742579.1/1-1	Human coxsackievirus A24 strain China/GD332/2007, complete genome
JF742578.1/1-1	Human coxsackievirus A24 strain China/GD391/2007, complete genome
JF742577.1/1-1	Human coxsackievirus A24 strain China/GD01/2010, complete genome
JF742576.1/1-1	Human coxsackievirus A24 strain China/GD46/2010, complete genome
JF260925.1/1-1	Human coxsackievirus A17 isolate CV-A17_68154, complete genome
JF260924.1/1-1	Human coxsackievirus A17 isolate CV-A17_67610, complete genome
JF260923.1/1-1	Human coxsackievirus A13 isolate CV-A13_68145, complete genome
JF260922.1/1-1	Human coxsackievirus A13 isolate CV-A13_68095, complete genome
JF260921.1/1-1	Human coxsackievirus A13 isolate CV-A13_67900, complete genome
JF260920.1/1-1	Human coxsackievirus A13 isolate CV-A13_67001, complete genome
JF260919.1/1-1	Human coxsackievirus A11 isolate CV-A11_67874, complete genome
JF260918.1/1-1	Human coxsackievirus A11 isolate CV-A11_66990, complete genome
JF260917.1/1-1	Human coxsackievirus A11 isolate CV-A11_66122, complete genome
JN228097.1/1-1	Human coxsackievirus A24, complete genome
HV202313.1/1-1	JP 2000503551-A/1: Replication-competent recombinant sabin type 1 strain of poliovirus
FJ859192.1/1-1	Human poliovirus 3 isolate CHN12121/HeB/CHN/2008 polyprotein gene, complete cds
FJ859191.1/1-1	Human poliovirus 3 isolate CHN12092/HuB/CHN/2008 polyprotein gene, complete cds
FJ859190.1/1-1	Human poliovirus 3 isolate CHN11185h/XZ/CHN/2007 polyprotein gene, complete cds
FJ859189.1/1-1	Human poliovirus 3 isolate CHN11144/HeN/CHN/2007 polyprotein gene, complete cds
FJ859188.1/1-1	Human poliovirus 3 isolate CHN6356/GZ/CHN/2002 polyprotein gene, complete cds
FJ859187.1/1-1	Human poliovirus 3 isolate CHN6218/GS/CHN/2002 polyprotein gene, complete cds
FJ859186.1/1-1	Human poliovirus 3 isolate CHN6213/GD/CHN/2002 polyprotein gene, complete cds
FJ859185.1/1-1	Human poliovirus 3 isolate CHN6060/YN/CHN/2002 polyprotein gene, complete cds
FJ859184.1/1-1	Human poliovirus 3 isolate CHN6053/HeN/CHN/2002 polyprotein gene, complete cds
FJ859183.1/1-1	Human poliovirus 3 isolate CHN5275/JX/CHN/2001 polyprotein gene, complete cds
HM107835.1/1-1	Human poliovirus 2 isolate CHN8316, complete genome
HM107834.1/1-1	Human poliovirus 2 isolate CHN3219, complete genome
HM107833.1/1-1	Human poliovirus 2 isolate CHN1078, complete genome
HM107832.1/1-1	Human poliovirus 2 isolate CHN1054, complete genome
FJ859064.1/1-1	Human poliovirus 1 isolate 10097c, complete genome
FJ859063.1/1-1	Human poliovirus 1 isolate 10095c, complete genome
FJ859062.1/1-1	Human poliovirus 1 isolate 10094c, complete genome
FJ859061.1/1-1	Human poliovirus 1 isolate 10092c, complete genome
FJ859060.1/1-1	Human poliovirus 1 isolate 10091c, complete genome
FJ859059.1/1-1	Human poliovirus 1 isolate 10086c, complete genome
FJ859058.1/1-1	Human poliovirus 1 isolate 10050, complete genome
GU256222.1/1-1	Human poliovirus 3 isolate P3/Jinan/1/09, complete genome
FV537075.1/1-1	Modified Microbial Nucleic Acid
FV537074.1/1-1	Modified Microbial Nucleic Acid
AF538842.1/1-1	Human poliovirus 1 isolate TCDC01-330, complete genome
AF538841.1/1-1	Human poliovirus 1 isolate TCDC01-113, complete genome
AF538840.1/1-1	Human poliovirus 1 isolate TCDCE01-135, complete genome
AY177685.1/1-1	Human poliovirus 2, complete genome
FJ460226.1/1-1	Human poliovirus 3 isolate 33239, complete genome
FJ460225.1/1-1	Human poliovirus 2 isolate 31996, complete genome
FJ460223.1/1-1	Human poliovirus 2 isolate 32191, complete genome
EU684057.1/1-1	Human poliovirus 3 strain IRA10852, complete genome
EU684056.1/1-1	Human poliovirus 3 strain IRA10853, complete genome
EU566950.1/1-1	Human poliovirus 2 isolate PC-M10 polyprotein gene, complete cds
EU566949.1/1-1	Human poliovirus 2 isolate PC-M9 polyprotein gene, complete cds
EU566948.1/1-1	Human poliovirus 2 isolate PC-M8 polyprotein gene, complete cds
EU566947.1/1-1	Human poliovirus 2 isolate PC-M7 polyprotein gene, complete cds
EU566946.1/1-1	Human poliovirus 2 isolate PC-M6 polyprotein gene, complete cds
EU566945.1/1-1	Human poliovirus 2 isolate PC-M5 polyprotein gene, complete cds
EU566944.1/1-1	Human poliovirus 2 isolate PC-M4 polyprotein gene, complete cds
EU566943.1/1-1	Human poliovirus 2 isolate PC-M3 polyprotein gene, complete cds
EU566942.1/1-1	Human poliovirus 2 isolate PC-M2 polyprotein gene, complete cds
EU566941.1/1-1	Human poliovirus 2 isolate PC-M1 polyprotein gene, complete cds
EU566940.1/1-1	Human poliovirus 2 isolate AC4-M1 polyprotein gene, complete cds
EU566939.1/1-1	Human poliovirus 2 isolate AC2-M1 polyprotein gene, complete cds
EU566938.1/1-1	Human poliovirus 2 isolate AC3-M5 polyprotein gene, complete cds
EU566937.1/1-1	Human poliovirus 2 isolate AC3-M4 polyprotein gene, complete cds
EU566936.1/1-1	Human poliovirus 2 isolate AC3-M3 polyprotein gene, complete cds
EU566935.1/1-1	Human poliovirus 2 isolate AC3-M2 polyprotein gene, complete cds
EU566934.1/1-1	Human poliovirus 2 isolate AC3-M1 polyprotein gene, complete cds
EF682359.1/1-1	Human poliovirus 1 strain USA10786, complete genome
EF682358.1/1-1	Human poliovirus 1 strain USA10783, complete genome
EF682357.1/1-1	Human poliovirus 1 strain USA10785, complete genome
EF682356.1/1-1	Human poliovirus 1 strain USA10784, complete genome
DQ890388.1/1-1	Human poliovirus 2 strain PER8310769, complete genome
DQ890387.1/1-1	Human poliovirus 2 strain USA9810768, complete genome
DQ890386.1/1-1	Human poliovirus 2 strain NIE0110767, complete genome
DQ890385.1/1-1	Human poliovirus 2 strain NIE0210766, complete genome
AY928387.1/1-1	Human poliovirus 1 isolate d018-2002037602 polyprotein gene, complete cds
AY928386.1/1-1	Human poliovirus 1 isolate d179-2002037605 polyprotein gene, complete cds
AY928385.1/1-1	Human poliovirus 1 isolate d054-2002037604 polyprotein gene, complete cds
AY928384.1/1-1	Human poliovirus 1 isolate d224-2002037606 polyprotein gene, complete cds
AY928383.1/1-1	Human poliovirus 1 isolate d261-2002037607 polyprotein gene, complete cds
AF111984.2/1-1	Human poliovirus 1 isolate CHN-Jiangxi/89-1, complete genome
AF405689.1/1-1	Human poliovirus 1 isolate DOR00016, complete genome
AF405688.1/1-1	Human poliovirus 1 isolate DOR00015, complete genome
AF405687.1/1-1	Human poliovirus 1 isolate DOR00024, complete genome
AF405686.1/1-1	Human poliovirus 1 isolate DOR00025, complete genome
AF405685.1/1-1	Human poliovirus 1 isolate DOR00023C, complete genome
AF405684.1/1-1	Human poliovirus 1 isolate DOR00028, complete genome
AF405683.1/1-1	Human poliovirus 1 isolate DOR00028C, complete genome
AF405681.1/1-1	Human poliovirus 1 isolate DOR00044, complete genome
AF405680.1/1-1	Human poliovirus 1 isolate DOR00041C2, complete genome
AF405679.1/1-1	Human poliovirus 1 isolate DOR00041C3, complete genome
AF405678.1/1-1	Human poliovirus 1 isolate DOR00042, complete genome
AF405677.1/1-1	Human poliovirus 1 isolate DOR00042C1, complete genome
AF405676.1/1-1	Human poliovirus 1 isolate DOR00042C2, complete genome
AF405675.1/1-1	Human poliovirus 1 isolate DOR01001, complete genome
AF405674.1/1-1	Human poliovirus 1 isolate DOR01001C1, complete genome
AF405673.1/1-1	Human poliovirus 1 isolate DOR01001C2, complete genome
AF405672.1/1-1	Human poliovirus 1 isolate DOR01002, complete genome
AF405671.1/1-1	Human poliovirus 1 isolate DOR01002C, complete genome
AF405670.1/1-1	Human poliovirus 1 isolate DOR01012, complete genome
AF405668.1/1-1	Human poliovirus 1 isolate HAI01001, complete genome
AF405667.1/1-1	Human poliovirus 1 isolate HAI01002, complete genome
AF405665.1/1-1	Human poliovirus 1 isolate HAI01008, complete genome
AF405664.1/1-1	Human poliovirus 1 isolate HAI01009, complete genome
AF405663.1/1-1	Human poliovirus 1 isolate HAI01008C1, complete genome
AF405662.1/1-1	Human poliovirus 1 isolate HAI01008C2, complete genome
AF448783.1/1-1	Human poliovirus 2 strain EGY93-034, complete genome
AF448782.1/1-1	Human poliovirus 2 strain EGY88-074, complete genome
AF405690.1/1-1	Human poliovirus 1 isolate DOR00013, complete genome
AF405682.1/1-1	Human poliovirus 1 isolate DOR00041C1, complete genome
AF405669.1/1-1	Human poliovirus 1 isolate HAI00003, complete genome
AF405666.1/1-1	Human poliovirus 1 isolate HAI01007, complete genome
AY948201.1/1-1	Human poliovirus 2 isolate CHN1025 polyprotein gene, complete cds
FJ914252.2/1-1	Human poliovirus 3 strain SWI10947, complete genome
GQ984141.1/1-1	Human poliovirus 1 strain Sabin 1 isolate S302, complete genome
AF458333.1/1-1	Human poliovirus 1 isolate HAI01015, complete genome
AF416342.1/1-1	Human poliovirus 1 isolate HAI01-013, complete genome
DQ205099.1/1-1	Human poliovirus 2 clone S2R9, complete genome
AY560657.1/1-1	Human poliovirus 1 strain Brunhilde, complete genome
AF538843.1/1-1	Human poliovirus 1 isolate TCDC01-861, complete genome
AY238473.1/1-1	Human poliovirus 2 strain MEF-1 polyprotein gene, complete cds
AY184219.1/1-1	Human poliovirus 1 strain Sabin 1, complete genome
K01392.1/1-1	Poliovirus P3/Leon/37 (type 3), complete genome
FM955278.1/1-1	Human coxsackievirus A17, complete genome, genomic RNA, isolate cCA17.67591
AB180073.1/1-1	Human poliovirus 1 gene for polyprotein, complete cds, isolate:Luzon-01-2c
AB180072.1/1-1	Human poliovirus 1 gene for polyprotein, complete cds, isolate:Luzon-01-2
AB180071.1/1-1	Human poliovirus 1 gene for polyprotein, complete cds, isolate:Luzon-01-1
AB180070.1/1-1	Human poliovirus 1 gene for polyprotein, complete cds, isolate:Mindanao-01-1
AM084225.1/1-1	Human poliovirus 2 RNA for polyprotein, complete genome, genomic RNA, isolate MAD029
AM084224.1/1-1	Human poliovirus 2 RNA for polyprotein, complete genome, genomic RNA, isolate MAD007
AM084223.1/1-1	Human poliovirus 2 RNA for polyprotein, complete genome, genomic RNA, isolate MAD004
AM884185.1/1-1	Human poliovirus 2, complete genome, genomic RNA, isolate VDPV MAD006
AM884184.1/1-1	Human poliovirus 2, complete genome, genomic RNA, isolate VDPV MAD005
D90457.1/1-1	Human coxsackievirus A24 DNA, complete genome
DQ443002.1/1-1	Human coxsackievirus A24 isolate DSO-26/2005, complete genome
DQ443001.1/1-1	Human coxsackievirus A24 isolate DSO-52/2005, complete genome
D00625.1/1-1	Human poliovirus 2 genomic RNA, complete genome
DQ358078.1/1-1	Human coxsackievirus A20 serotype CAV20a, complete genome
CS406483.1/1-1	Sequence 53 from Patent WO2006042156
CS406482.1/1-1	Sequence 52 from Patent WO2006042156
M12197.1/1-1	Poliovirus type 2 (Lansing strain), complete genome
D00538.1/1-1	Human coxsackievirus A21 (strain Coe) genomic RNA, complete genome
V01148.1/1-1	Genome of human poliovirus type 1 (Mahoney strain). (One of two versions.)
X00596.1/1-1	Poliovirus type 3 mRNA (vaccine strain Sabin 3 (Leon 12a1b))
X00595.1/1-1	Poliovirus type 2 genome (strain Sabin 2 (P712, Ch, 2ab))
X04468.1/1-1	Poliovirus type 3 strain 23127 complete genome
AJ544513.1/1-1	Human poliovirus 2 gene for polyprotein, genomic RNA, isolate 102050
AJ430385.1/1-1	Human poliovirus 1 genomic RNA for polyprotein gene, strain Cox
AJ416942.1/1-1	Human poliovirus 1 genomic RNA for polyprotein, strain CHAT 10A-11
AJ293918.1/1-1	Human poliovirus type 3 complete genome, live-attenuated strain USOL-D-bac, genomic RNA
V01149.1/1-1	Human poliovirus 1 Mahoney, complete genome
X00925.1/1-1	Poliovirus type 3 leon 12 a1b sequence (P3/Leon 12 a1b)
V01150.1/1-1	Human poliovirus strain Sabin 1 complete genome, strain Sabin 1

## Sheet: Entero A
Accession #	Strain Name
JX390656.1/1-1	Human enterovirus 90 isolate 03446/SD/CHN/EV90 polyprotein gene, complete cds
JX390655.1/1-1	Human enterovirus 90 isolate 01421/SD/CHN/EV90 polyprotein gene, complete cds
JX390654.1/1-1	Human enterovirus 90 isolate 01336/SD/CHN/EV90 polyprotein gene, complete cds
NC_001612.1/1-1	Human enterovirus A, complete genome
DQ341368.1/1-1	Human enterovirus 71 isolate MY104-9-SAR-97, complete genome
KC570453.1/1-1	Human enterovirus 71 strain SH12-276, complete genome
HQ611148.1/1-1	Human enterovirus 71 strain AH08/06, complete genome
EU753407.2/1-1	Human enterovirus 71 strain TC03F/SD/CHN/07, partial genome
EU753398.2/1-1	Human enterovirus 71 strain 523-07T/SD/CHN/07, partial genome
EU753397.2/1-1	Human enterovirus 71 strain 523-05T/SD/CHN/07, partial genome
EU753384.2/1-1	Human enterovirus 71 strain 522-04T/SD/CHN/07, partial genome
EU753375.2/1-1	Human enterovirus 71 strain 521-18S/SD/CHN/07, partial genome
EU753365.2/1-1	Human enterovirus 71 strain 518-03F/SD/CHN/07, partial genome
FJ713137.1/1-1	Human enterovirus 71 strain Shanghai 036-2009, complete genome
GU366191.1/1-1	Human enterovirus 71 strain Henan10-08-China, complete genome
U22522.1/1-1	Human enterovirus 71 polyprotein gene, complete cds
FJ606450.1/1-1	Human enterovirus 71 strain BJ08-Z025-5, complete genome
FJ606449.1/1-1	Human enterovirus 71 strain BJ08-Z020-1, complete genome
GQ994992.1/1-1	Human enterovirus 71 strain Henan2-09-China, complete genome
GQ994991.1/1-1	Human enterovirus 71 strain Chongqing3-09-China, complete genome
GQ994990.1/1-1	Human enterovirus 71 strain Chongqing2-09-China, complete genome
GQ994989.1/1-1	Human enterovirus 71 strain Chongqing1-09-China, complete genome
GQ994988.1/1-1	Human enterovirus 71 strain Anhui1-09-China, complete genome
AF304459.1/1-1	Enterovirus 71 strain Tainan/6092/98 polyprotein mRNA, complete cds
AF304458.1/1-1	Enterovirus 71 strain Tainan/4643/98 polyprotein mRNA, complete cds
AF304457.1/1-1	Enterovirus 71 strain Tainan/5746/98 polyprotein mRNA, complete cds
FJ606448.1/1-1	Human enterovirus 71 strain BJ08-Z011-4, complete genome
FJ606447.1/1-1	Human enterovirus 71 strain BJ08-Z004-3, complete genome
AF302996.1/1-1	Enterovirus 71 strain SHZH98 polyprotein gene, complete cds
U22521.1/1-1	Human enterovirus 71 polyprotein gene, complete cds
KY425527.1/1-1	Enterovirus A71 strain CSF15/YN/CHN/2013, complete genome
KX372331.1/1-1	Enterovirus A71 isolate SiICRC07/TH/2014 polyprotein gene, complete cds
KX372329.1/1-1	Enterovirus A71 isolate SiICRC05/TH/2014 polyprotein gene, complete cds
KX372324.1/1-1	Enterovirus A71 isolate SiICRC02/TH/2013 polyprotein gene, complete cds
KX372317.1/1-1	Enterovirus A71 isolate SiICRC04/TH/2012 polyprotein gene, complete cds
KX372312.1/1-1	Enterovirus A71 isolate SiICRC15/TH/2011 polyprotein gene, complete cds
KX372311.1/1-1	Enterovirus A71 isolate SiICRC10/TH/2011 polyprotein gene, complete cds
KX372310.1/1-1	Enterovirus A71 isolate SiICRC08/TH/2011 polyprotein gene, complete cds
KU936132.1/1-1	Enterovirus A71 strain SHAPHC5468/SH/CHN/14, complete genome
KU936131.1/1-1	Enterovirus A71 strain SHAPHC5432/SH/CHN/14, complete genome
KU936130.1/1-1	Enterovirus A71 strain SHAPHC5330/SH/CHN/14, complete genome
KU936129.1/1-1	Enterovirus A71 strain SHAPHC5427/SH/CHN/14, complete genome
KU936128.1/1-1	Enterovirus A71 strain SHAPHC5365/SH/CHN/14, complete genome
KU936127.1/1-1	Enterovirus A71 strain SHAPHC5589/SH/CHN/14, complete genome
KU936126.1/1-1	Enterovirus A71 strain SHAPHC5510/SH/CHN/14, complete genome
KU936125.1/1-1	Enterovirus A71 strain SHAPHC5307/SH/CHN/14, complete genome
KU936124.1/1-1	Enterovirus A71 strain SHAPHC5287/SH/CHN/14, complete genome
KU936123.1/1-1	Enterovirus A71 strain SHAPHC5271/SH/CHN/14, complete genome
KU936122.1/1-1	Enterovirus A71 strain SHAPHC5267/SH/CHN/14, complete genome
KU936121.1/1-1	Enterovirus A71 strain SHAPHC5251/SH/CHN/14, complete genome
KU936120.1/1-1	Enterovirus A71 strain SHAPHC5218/SH/CHN/14, complete genome
KU254596.1/1-1	Enterovirus A71 isolate BJ14-2, complete genome
KU254595.1/1-1	Enterovirus A71 isolate BJ14-1, complete genome
KT428650.1/1-1	Enterovirus A71 isolate EV71/SZ88/CHN/2014, complete genome
KT428649.1/1-1	Enterovirus A71 isolate EV71/SZ50/CHN/2014, complete genome
KT428648.1/1-1	Enterovirus A71 isolate EV71/SZ42/CHN/2014, complete genome
KT428647.1/1-1	Enterovirus A71 isolate EV71/SZ25/CHN/2014, complete genome
KT428646.1/1-1	Enterovirus A71 isolate EV71/SZ12/CHN/2014, complete genome
KT428645.1/1-1	Enterovirus A71 isolate EV71/SZ07/CHN/2014, complete genome
KT428644.1/1-1	Enterovirus A71 isolate EV71/SZ04/CHN/2014, complete genome
AF352027.1/1-1	Enterovirus 5666/sin/002209, complete genome
AF316321.2/1-1	Enterovirus 5865/sin/000009, complete genome
KP289432.1/1-1	Enterovirus A71 isolate EV71/P990/2013/China, complete genome
KP289431.1/1-1	Enterovirus A71 isolate EV71/P977/2013/China, complete genome
KP289430.1/1-1	Enterovirus A71 isolate EV71/P868/2013/China, complete genome
KP289429.1/1-1	Enterovirus A71 isolate EV71/P654/2013/China, complete genome
KP289428.1/1-1	Enterovirus A71 isolate EV71/P63/2013/China, complete genome
KP289427.1/1-1	Enterovirus A71 isolate EV71/P454/2013/China, complete genome
KP289426.1/1-1	Enterovirus A71 isolate EV71/P40/2013/China, complete genome
KP289425.1/1-1	Enterovirus A71 isolate EV71/P352/2013/China, complete genome
KP289424.1/1-1	Enterovirus A71 isolate EV71/P267/2013/China, complete genome
KP289423.1/1-1	Enterovirus A71 isolate EV71/P222/2013/China, complete genome
KP289422.1/1-1	Enterovirus A71 isolate EV71/P16/2013/China, complete genome
KP289421.1/1-1	Enterovirus A71 isolate EV71/P156/2013/China, complete genome
KP289420.1/1-1	Enterovirus A71 isolate EV71/P123/2013/China, complete genome
KP289419.1/1-1	Enterovirus A71 isolate EV71/P1034/2013/China, complete genome
KP289418.1/1-1	Enterovirus A71 isolate EV71/P1031/2013/China, complete genome
KP289417.1/1-1	Enterovirus A71 isolate EV71/P1027/2013/China, complete genome
KP266579.1/1-1	Enterovirus A71 strain 2006-52-9, complete genome
KP266572.1/1-1	Enterovirus A71 strain 2008-43-16, complete genome
KP861243.1/1-1	Enterovirus A71 strain C4, complete genome
KF444809.1/1-1	Enterovirus A71 isolate EV71/Queenmary/HongKong/2012, complete genome
DQ341367.1/1-1	Human enterovirus 71 isolate MY821-3-SAR-97, complete genome
DQ341366.1/1-1	Human enterovirus 71 isolate SB2864-SAR-00, complete genome
DQ341365.1/1-1	Human enterovirus 71 isolate PP37-MAL-01, complete genome
DQ341364.1/1-1	Human enterovirus 71 isolate 5511-SIN-00, complete genome
DQ341363.1/1-1	Human enterovirus 71 isolate S19841-SAR-03, complete genome
DQ341362.1/1-1	Human enterovirus 71 isolate SB12736-SAR-03, complete genome
DQ341361.1/1-1	Human enterovirus 71 isolate 1M-AUS-12-00, complete genome
DQ341360.1/1-1	Human enterovirus 71 isolate J115-MAL-01, complete genome
DQ341359.1/1-1	Human enterovirus 71 isolate S10862-SAR-98, complete genome
DQ341358.1/1-1	Human enterovirus 71 isolate S40221-SAR-00, complete genome
DQ341357.1/1-1	Human enterovirus 71 isolate 7F-AUS-6-99, complete genome
DQ341356.1/1-1	Human enterovirus 71 isolate 03-KOR-00, complete genome
DQ341355.1/1-1	Human enterovirus 71 isolate 06-KOR-00, complete genome
DQ341354.1/1-1	Human enterovirus 71 isolate 3799-SIN-98, complete genome
KC570452.1/1-1	Human enterovirus 71 strain SH12-036, complete genome
JX986739.1/1-1	Human enterovirus 71 isolate Wuhan1143/HuB/CHN/2011, complete genome
JX986738.1/1-1	Human enterovirus 71 isolate Wuhan1117/HuB/CHN/2011, complete genome
JX986737.1/1-1	Human enterovirus 71 isolate Wuhan1042/HuB/CHN/2011, complete genome
KF501389.1/1-1	Enterovirus A71 isolate EV71/wuhan/3018/2010, complete genome
KC954664.1/1-1	Enterovirus A71 isolate VR1432, complete genome
KC954663.1/1-1	Enterovirus A71 isolate GDV103, complete genome
KC954662.1/1-1	Enterovirus A71 isolate Anhui2007, complete genome
KC414134.1/1-1	Human enterovirus 71 isolate JiLin-11-China, complete genome
JX678886.1/1-1	Human enterovirus 71 strain SH-6/SH/CHN/2002, complete genome
JX678885.1/1-1	Human enterovirus 71 strain SH-17/SH/CHN/2002, complete genome
JX678884.1/1-1	Human enterovirus 71 strain SD09-21/SD/CHN/2009, complete genome
JX678883.1/1-1	Human enterovirus 71 strain SD09-14/SD/CHN/2009, complete genome
JX678882.1/1-1	Human enterovirus 71 strain SD07-1/SD/CHN/2007, complete genome
JX678881.1/1-1	Human enterovirus 71 strain HeN09-17/HeN/CHN/2009, complete genome
JX678880.1/1-1	Human enterovirus 71 strain HeN09-1/HeN/CHN/2009, complete genome
JX678879.1/1-1	UNVERIFIED: Human enterovirus 71 strain FY17.08-8/AH/CHN/2008, complete genome
JX678878.1/1-1	Human enterovirus 71 strain FY17.08-7/AH/CHN/2008, complete genome
JX678877.1/1-1	Human enterovirus 71 strain FY17.08-6/AH/CHN/2008, complete genome
JX678876.1/1-1	Human enterovirus 71 strain FY17.08-5/AH/CHN/2008, complete genome
JX678875.1/1-1	Human enterovirus 71 strain FY17.08-4/AH/CHN/2008, complete genome
JX678874.1/1-1	Human enterovirus 71 strain CQ03-1/CQ/CHN/2003, complete genome
AB482183.1/1-1	Human enterovirus 71 genomic RNA, complete genome, strain: Nagoya
KC109780.1/1-1	Human enterovirus 71 strain 202/Jingdezhen/China/HFMD_Severe/2011, complete genome
HM807310.1/1-1	Human enterovirus 71 strain cmuh-050530-5, complete genome
HQ828086.1/1-1	Human enterovirus 71 strain NBChina01, complete genome
JQ736684.2/1-1	Human enterovirus 71 strain SHAPHC695F/SH/CHN/10, complete genome
JX244187.1/1-1	Human enterovirus 71 strain SDLY153, complete genome
JX244186.1/1-1	Human enterovirus 71 strain SDLY107, complete genome
JX244185.1/1-1	Human enterovirus 71 strain SDLY96, complete genome
JX244184.1/1-1	Human enterovirus 71 strain SDLY48, complete genome
JX244183.1/1-1	Human enterovirus 71 strain SDLY11, complete genome
JX244182.1/1-1	Human enterovirus 71 strain SDLY1, complete genome
JQ965759.1/1-1	Human enterovirus 71 strain 540V/VNM/05, complete genome
JX111892.1/1-1	Human enterovirus 71 isolate GD-DG2011-8 polyprotein gene, complete cds
JX111891.1/1-1	Human enterovirus 71 isolate GD-DG2011-5 polyprotein gene, complete cds
JX111890.1/1-1	Human enterovirus 71 isolate GD-DG2011-3 polyprotein gene, complete cds
JX111889.1/1-1	Human enterovirus 71 isolate GD-DG2011-2 polyprotein gene, complete cds
JX111888.1/1-1	Human enterovirus 71 isolate GD-DG2011-1 polyprotein gene, complete cds
JX025561.1/1-1	Human enterovirus 71 strain FY7VP5/AH/CHN/2008, complete genome
JX017384.1/1-1	Human enterovirus 71 isolate 01011Y, complete genome
JX025559.1/1-1	Human enterovirus 71 strain LAZ60-TR, complete genome
JQ804832.1/1-1	Human enterovirus 71 strain EV71/Hubei-XF/CHN/2010 polyprotein gene, complete cds
JQ742002.1/1-1	Human enterovirus 71 strain AFP2001071/EV71/GX/CHN/2001, complete genome
JQ742001.1/1-1	Human enterovirus 71 strain AFP2001064/EV71/GX/CHN/2001, complete genome
JQ724182.1/1-1	Human enterovirus 71 strain BRU/2006/35334 mouse-adapted, complete genome
GQ231943.1/1-1	Human enterovirus 71 strain TW/96022/08, complete genome
GQ231942.1/1-1	Human enterovirus 71 strain TW/96016/08, complete genome
GQ231941.1/1-1	Human enterovirus 71 strain TW/96002/08, complete genome
GQ231940.1/1-1	Human enterovirus 71 strain TW/72232/04, complete genome
GQ231939.1/1-1	Human enterovirus 71 strain TW/71595/04, complete genome
GQ231938.1/1-1	Human enterovirus 71 strain TW/71552/05, complete genome
GQ231937.1/1-1	Human enterovirus 71 strain TW/71428/05, complete genome
GQ231936.1/1-1	Human enterovirus 71 strain TW/70902/08, complete genome
GQ231935.1/1-1	Human enterovirus 71 strain TW/70886/08, complete genome
GQ231934.1/1-1	Human enterovirus 71 strain TW/70811/08, complete genome
GQ231933.1/1-1	Human enterovirus 71 strain TW/70516/08, complete genome
GQ231932.1/1-1	Human enterovirus 71 strain TW/2871/04, complete genome
GQ231931.1/1-1	Human enterovirus 71 strain TW/2824/04, complete genome
GQ231930.1/1-1	Human enterovirus 71 strain TW/2815/04, complete genome
GQ231929.1/1-1	Human enterovirus 71 strain TW/2728/04, complete genome
GQ231928.1/1-1	Human enterovirus 71 strain TW/2639/04, complete genome
GQ231927.1/1-1	Human enterovirus 71 strain TW/2429/04, complete genome
GQ231926.1/1-1	Human enterovirus 71 strain TW/1956/05, complete genome
GQ231925.1/1-1	Human enterovirus 71 strain TW/1101/08, complete genome
JQ280307.1/1-1	Human enterovirus 71 strain 3149 polyprotein gene, complete cds
JN835312.1/1-1	Human enterovirus 71 strain MRS/09/3663, complete genome
JQ074190.1/1-1	Human enterovirus 71 strain EV71/Jinan1006, complete genome
JQ074189.1/1-1	Human enterovirus 71 strain EV71/Jinan1005, complete genome
JQ074188.1/1-1	Human enterovirus 71 strain EV71/Jinan1004, complete genome
JQ074187.1/1-1	Human enterovirus 71 strain EV71/Jinan1002, complete genome
JN992285.1/1-1	Human enterovirus 71 strain 0964/SYD/98 CHO cell-adapted, complete genome
JN992284.1/1-1	Human enterovirus 71 strain BRU/2006/35334 CHO cell-adapted, complete genome
JN992283.1/1-1	Human enterovirus 71 strain 0964/SYD/98, complete genome
JN992282.1/1-1	Human enterovirus 71 strain BRU/2006/35334, complete genome
JQ639384.1/1-1	Human enterovirus 71 isolate HN318/HN/CHN/2011, complete genome
JQ639383.1/1-1	Human enterovirus 71 isolate HN1360/HN/CHN/2011, complete genome
JN256064.1/1-1	Human enterovirus 71 strain M188-1181F/HeN/CHN/2009 polyprotein gene, complete cds
JN256063.1/1-1	Human enterovirus 71 strain M186-1179F/HeN/CHN/2009 polyprotein gene, complete cds
JN256062.1/1-1	Human enterovirus 71 strain M183-1176F/HeN/CHN/2009 polyprotein gene, complete cds
JN256061.1/1-1	Human enterovirus 71 strain G398-1037F/HeN/CHN/2009 polyprotein gene, complete cds
JN256060.1/1-1	Human enterovirus 71 strain G333-972F/HeN/CHN/2009 polyprotein gene, complete cds
JN256059.1/1-1	Human enterovirus 71 strain G288-927F/HeN/CHN/2009 polyprotein gene, complete cds
JN544419.1/1-1	Human enterovirus 71 isolate MP4 polyprotein gene, complete cds
JN544418.1/1-1	Human enterovirus 71 isolate 4643-TW98 polyprotein gene, complete cds
HQ882182.1/1-1	Human enterovirus 71 strain FY0805, complete genome
HQ712020.1/1-1	Human enterovirus 71 strain MP10, complete genome
JF799986.1/1-1	Human enterovirus 71 strain Guangdong 2009, complete genome
HM245928.1/1-1	Human enterovirus 71 isolate EV71/Henan/399/2010, complete genome
HM245927.1/1-1	Human enterovirus 71 isolate EV71/Henan/294/2010, complete genome
JF905564.1/1-1	Human enterovirus 76 strain 04360/SD/CHN/2004/EV76, complete genome
HQ998852.1/1-1	Human enterovirus 71 strain EV71/Henan/106/2009, complete genome
HQ647180.1/1-1	Human enterovirus 71 isolate EV034_06, complete genome
HQ647179.1/1-1	Human enterovirus 71 isolate EV144_06, complete genome
HQ647178.1/1-1	Human enterovirus 71 isolate EV082_07, complete genome
HQ647177.1/1-1	Human enterovirus 71 isolate EV073_07, complete genome
HQ647176.1/1-1	Human enterovirus 71 isolate EV049_07, complete genome
HQ647175.1/1-1	Human enterovirus 71 isolate EV053_07, complete genome
HQ647174.1/1-1	Human enterovirus 71 isolate EV123_07, complete genome
HQ647173.1/1-1	Human enterovirus 71 isolate EV003_07, complete genome
HQ647172.1/1-1	Human enterovirus 71 isolate EV063_04, complete genome
HQ647171.1/1-1	Human enterovirus 71 isolate EV141_06, complete genome
HQ647167.1/1-1	Human enterovirus 71 isolate EV054_07, complete genome
JF913464.1/1-1	Human enterovirus 71 strain EV71/JN200803, complete genome
HQ825317.1/1-1	Human enterovirus 71 strain EV71/JN200804, complete genome
JN001860.1/1-1	Human enterovirus 71 strain NB/2010/01, complete genome
HQ423143.1/1-1	Human enterovirus 71 strain KM186/09, complete genome
HQ423142.1/1-1	Human enterovirus 71 strain KMM/09, complete genome
HQ891929.1/1-1	Human enterovirus 71 strain Shanghai 118-2009, complete genome
HQ891928.1/1-1	Human enterovirus 71 strain Shanghai 117-2009, complete genome
HQ891927.1/1-1	Human enterovirus 71 strain Shanghai 64-2009, complete genome
HQ891926.1/1-1	Human enterovirus 71 strain Shanghai 51-2009, complete genome
HQ891925.1/1-1	Human enterovirus 71 strain Shanghai 36-2009, complete genome
HQ891924.1/1-1	Human enterovirus 71 strain Shanghai 28-2009, complete genome
HQ891923.1/1-1	Human enterovirus 71 strain Shanghai 27-2009, complete genome
HQ325852.1/1-1	Human enterovirus 71 strain EV71/HENAN/DC/2010, complete genome
HQ426649.1/1-1	Human enterovirus 71 strain 2010FJLY008, complete genome
HQ188292.1/1-1	Human enterovirus 71 strain Fuyang-0805a, complete genome
AB550341.1/1-1	Human enterovirus 71 genomic RNA, complete genome, strain: KED005-LPS2
AB550340.1/1-1	Human enterovirus 71 genomic RNA, complete genome, strain: KED005-org
AB550339.1/1-1	Human enterovirus 71 genomic RNA, complete genome, strain: 75-Yamagata-LPS1
AB550338.1/1-1	Human enterovirus 71 genomic RNA, complete genome, strain: 75-Yamagata-org
AB550337.1/1-1	Human enterovirus 71 genomic RNA, complete genome, strain: C7/Osaka-LPS1
AB550336.1/1-1	Human enterovirus 71 genomic RNA, complete genome, strain: C7/Osaka-org
AB550335.1/1-1	Human enterovirus 71 genomic RNA, complete genome, strain: SK-EV006-LPS1
AB550334.1/1-1	Human enterovirus 71 genomic RNA, complete genome, strain: SK-EV006-org
AB550333.1/1-1	Human enterovirus 71 genomic RNA, complete genome, strain: 1095-LPS1
AB550332.1/1-1	Human enterovirus 71 genomic RNA, complete genome, strain: 1095-org
HQ407557.1/1-1	Human enterovirus 71 strain LN009, complete genome
FJ194965.1/1-1	Human enterovirus 71 strain EV71/GDSG/17/2008, complete genome
HQ189392.1/1-1	Human enterovirus 71 isolate HUN/1978, complete genome
GQ279370.1/1-1	Human enterovirus 71 strain SZ/HK08-6, complete genome
GQ279369.1/1-1	Human enterovirus 71 strain SZ/HK08-5, complete genome
EU703814.1/1-1	Human enterovirus 71 strain EV71/Fuyang.Anhui.P.R.C/17.08/3, complete genome
EU703813.1/1-1	Human enterovirus 71 strain EV71/Fuyang.Anhui.P.R.C/17.08/2, complete genome
EU703812.1/1-1	Human enterovirus 71 strain EV71/Fuyang.Anhui.P.R.C/17.08/1, complete genome
HM053670.1/1-1	Human enterovirus 71 strain BJ393, complete genome
HM053669.1/1-1	Human enterovirus 71 strain BJ293, complete genome
HM053671.1/1-1	Human enterovirus 71 strain BJ462, complete genome
AY773285.1/1-1	Human enterovirus 90 isolate F950027, complete genome
HM002489.1/1-1	Human enterovirus 71 strain BJ398, complete genome
HM002488.1/1-1	Human enterovirus 71 strain BJ366, complete genome
HM002487.1/1-1	Human enterovirus 71 strain BJ303, complete genome
HM002486.1/1-1	Human enterovirus 71 strain BJ110, complete genome
HM002485.1/1-1	Human enterovirus 71 strain BJ97, complete genome
HM002484.1/1-1	Human enterovirus 71 strain BJ67, complete genome
FJ357385.1/1-1	Human enterovirus 71 isolate M0380-TW08 polyprotein gene, complete cds
FJ357384.1/1-1	Human enterovirus 71 isolate 266-TW86 polyprotein gene, complete cds
FJ357383.1/1-1	Human enterovirus 71 isolate 252-TW86 polyprotein gene, complete cds
FJ357382.1/1-1	Human enterovirus 71 isolate 238-TW86 polyprotein gene, complete cds
FJ357381.1/1-1	Human enterovirus 71 isolate 244-TW86 polyprotein gene, complete cds
FJ357380.1/1-1	Human enterovirus 71 isolate 237-TW86 polyprotein gene, complete cds
FJ357379.1/1-1	Human enterovirus 71 isolate 236-TW86 polyprotein gene, complete cds
FJ357378.1/1-1	Human enterovirus 71 isolate N2838-TW03 polyprotein gene, complete cds
FJ357377.1/1-1	Human enterovirus 71 isolate S0296-TW00 polyprotein gene, complete cds
FJ357376.1/1-1	Human enterovirus 71 isolate S0318-TW01 polyprotein gene, complete cds
FJ357375.1/1-1	Human enterovirus 71 isolate N7008-TW99 polyprotein gene, complete cds
FJ357374.1/1-1	Human enterovirus 71 isolate N2121-TW05 polyprotein gene, complete cds
FJ357373.1/1-1	Human enterovirus 71 isolate S0584-TW04 polyprotein gene, complete cds
AF176044.1/1-1	Enterovirus 71 polyprotein gene, complete cds
AF119796.3/1-1	Enterovirus 71 strain TW/2086/98 polyprotein gene, complete cds
AF136379.1/1-1	Enterovirus 71 isolate NCKU9822 polyprotein mRNA, complete cds
AF119795.2/1-1	Enterovirus 71 strain TW/2272/98 polyprotein gene, complete cds
FJ439769.1/1-1	Human enterovirus 71 strain Fuyang-0805, complete genome
DQ060149.1/1-1	Human enterovirus 71 strain pinf7-54A from Taiwan, complete genome
AY697461.1/1-1	Human enterovirus 91 polyprotein gene, complete cds
AY697460.1/1-1	Human enterovirus 90 polyprotein gene, complete cds
AY697459.1/1-1	Human enterovirus 89 polyprotein gene, complete cds
AY697458.1/1-1	Human enterovirus 76 polyprotein gene, complete cds
EF667344.1/1-1	Human enterovirus 92 strain RJG7, complete genome
FJ360546.1/1-1	Human enterovirus 71 isolate GZ-08-03, complete genome
FJ360545.1/1-1	Human enterovirus 71 isolate GZ-08-02, complete genome
FJ360544.1/1-1	Human enterovirus 71 isolate GZ-08-01, complete genome
AB469183.1/1-1	Human enterovirus 71 gene for polyprotein, complete cds, strain: EV71-GFP
AB469182.1/1-1	Human enterovirus 71 gene for polyprotein, complete cds, strain: SK-EV006/Malaysia/97
FJ194964.1/1-1	Human enterovirus 71 strain EV71/GDFS/3/2008, complete genome
FJ158601.1/1-1	Human enterovirus 71 isolate DTID/ZJU-74, complete genome
FJ158600.1/1-1	Human enterovirus 71 isolate DTID/ZJU-62, complete genome
EU376005.1/1-1	Human enterovirus 71 26M/AUS/4/99 mouse-adapted, complete genome
EU376004.1/1-1	Human enterovirus 71 26M/AUS/4/99 CHO cell-adapted, complete genome
EU364841.1/1-1	Human enterovirus 71 strain 26M/AUS/4/99, complete genome
AB204853.1/1-1	Human enterovirus 71 genomic RNA, complete genome, sub_strain:BrCr-ts
AB204852.1/1-1	Human enterovirus 71 genomic RNA, complete genome, sub_strain:BrCr-TR
EU131776.1/1-1	Human enterovirus 71 strain N3340-TW-02, complete genome
AM396587.1/1-1	Human enterovirus 71 gene for polyprotein, genomic RNA, isolate UH1/PM/1997
AM396586.1/1-1	Human enterovirus 71 gene for polyprotein, genomic RNA, isolate EV71/SAR/SHA66
AM396585.1/1-1	Human enterovirus 71 gene for polyprotein, genomic RNA, isolate ENT/PM/SHA71
AM396584.1/1-1	Human enterovirus 71 gene for polyprotein, genomic RNA, isolate ENT/PM/SHA52
AJ586873.1/1-1	Human enterovirus 71 gene for polyprotein, isolate EV71/9/97/SHA89
AB192877.1/1-1	Human enterovirus 90 genomic RNA, complete genome
MG773125.1/1-1	Enterovirus A71 strain Huainan201404, complete genome
MG773124.1/1-1	Enterovirus A71 strain Huainan201403, complete genome
MG773123.1/1-1	Enterovirus A71 strain Huainan201402, complete genome
MG773122.1/1-1	Enterovirus A71 strain Huainan201401, complete genome
LC375765.1/1-1	Enterovirus A71 C7/Osaka/Japan/97 genomic RNA, complete genome
KY612315.1/1-1	Enterovirus A71 isolate 2015g03, complete genome
JN864024.1/1-1	UNVERIFIED: Human enterovirus 71 strain EV71/Ningbo.CHN/107/2009, complete genome
JN864023.1/1-1	Human enterovirus 71 strain EV71/Ningbo.CHN/103/2009, complete genome
JN864022.1/1-1	Human enterovirus 71 strain EV71/Ningbo.CHN/087/2009, complete genome
JN864021.1/1-1	Human enterovirus 71 strain EV71/Ningbo.CHN/076/2009, complete genome
JN864020.1/1-1	Human enterovirus 71 strain EV71/Ningbo.CHN/069/2010, complete genome
JN864019.1/1-1	Human enterovirus 71 strain EV71/Ningbo.CHN/002/2010, complete genome
JN864018.1/1-1	Human enterovirus 71 strain EV71/Ningbo.CHN/001/2010, complete genome
JQ086366.1/1-1	Human enterovirus 71 strain EV71/Ningbo.CHN/061/2011, complete genome
JQ086365.1/1-1	Human enterovirus 71 strain EV71/Ningbo.CHN/107-2/2009, complete genome
KF826491.1/1-1	Enterovirus A71 strain TZ06 polyprotein gene, complete cds
KF668443.1/1-1	Enterovirus A71 isolate H3-TY, complete genome
KF142413.1/1-1	Enterovirus A71 isolate HNCZ/201211, complete genome
KF142412.1/1-1	Enterovirus A71 isolate HNCZ/201208, complete genome
KF142411.1/1-1	Enterovirus A71 isolate HNCZ/201203, complete genome
KC436271.1/1-1	Enterovirus A71 isolate V09-2225777, complete genome
KC436270.1/1-1	Enterovirus A71 isolate V08-2236079, complete genome
KC436269.1/1-1	Enterovirus A71 isolate V08-2221581, complete genome
KC436268.1/1-1	Enterovirus A71 isolate V07-2231013, complete genome
KC436267.1/1-1	Enterovirus A71 isolate V06-2218645, complete genome
KC436266.1/1-1	Enterovirus A71 isolate V05-2243055, complete genome
KC436265.1/1-1	Enterovirus A71 isolate V04-2218217, complete genome
GU396280.1/1-1	Human enterovirus 71 isolate EV71/Lanzhou01, complete genome
JQ806378.1/1-1	Human enterovirus 71 strain 35/Jingdezhen/China/HFMD_Severe/2011, complete genome
JQ708210.1/1-1	Human enterovirus 71 isolate TS polyprotein gene, complete cds
JQ708209.1/1-1	Human enterovirus 71 isolate BJ polyprotein gene, complete cds
JQ681218.1/1-1	Human enterovirus 71 strain H8-1, complete genome
JQ517316.1/1-1	Human enterovirus 71 strain Kaifeng/2010, complete genome
JQ319054.1/1-1	Human enterovirus 71 strain BJ09/07, complete genome
JQ514785.1/1-1	Human enterovirus 71 isolate BC08, complete genome
JN964686.1/1-1	Human enterovirus 71 strain EV71/Xiamen/2009, complete genome
JQ316638.1/1-1	Human enterovirus 71 isolate HQ09231463, complete sequence
JF830007.1/1-1	Human enterovirus 71 strain EV71/Ningbo.CHN/065/2010, complete genome
JN020147.1/1-1	Human enterovirus 71 strain Luoyang/2011, complete genome
JN052925.1/1-1	Human enterovirus 71 strain Nanyang/2011-China, complete genome
JF894383.1/1-1	Human enterovirus 71 strain MP10-2, complete genome
JF894382.1/1-1	Human enterovirus 71 strain MP9-2, complete genome
JF894381.1/1-1	Human enterovirus 71 strain MP9-1, complete genome
AY465356.1/1-1	Human enterovirus 71 strain SHZH03, complete genome
HQ694986.1/1-1	Human enterovirus 71 strain MP10-2010 polyprotein gene, complete cds
HQ694985.1/1-1	Human enterovirus 71 strain MZ2008 polyprotein gene, complete cds
HQ694984.1/1-1	Human enterovirus 71 strain Fuyang200805 polyprotein gene, complete cds
HQ694983.1/1-1	Human enterovirus 71 strain BZ200805 polyprotein gene, complete cds
HQ694982.1/1-1	Human enterovirus 71 strain JK2009 polyprotein gene, complete cds
HQ456313.1/1-1	Human enterovirus A strain GZ2010-95, complete genome
HQ456312.1/1-1	Human enterovirus A strain GZ08-520, complete genome
HQ456311.1/1-1	Human enterovirus A strain GZ08-522, complete genome
HQ456310.1/1-1	Human enterovirus A strain GZ08-530, complete genome
HQ456309.1/1-1	Human enterovirus A strain GZ08-831, complete genome
HQ456308.1/1-1	Human enterovirus A strain GZ2010-118, complete genome
HQ456307.1/1-1	Human enterovirus A strain GZ2010-120, complete genome
HQ456306.1/1-1	Human enterovirus A strain GZ2010-134, complete genome
HQ456305.1/1-1	Human enterovirus A strain GZ2010-156, complete genome
EU812515.1/1-1	Human enterovirus 71 strain FY23 from China, complete genome
HM003207.1/1-1	Human enterovirus 71 strain 87-2008 Xi'an Shaanxi, complete genome
GU434678.1/1-1	Human enterovirus 71 strain EV71-Hubei-09-China, complete genome
DQ452074.1/1-1	Human enterovirus 71 strain 804/NO/03, complete genome
GU459071.1/1-1	Human enterovirus 71 isolate FY23-K14, complete genome
GU459070.1/1-1	Human enterovirus 71 isolate FY23-K12, complete genome
GQ892830.1/1-1	Human enterovirus 71 strain GX/LZ 08-04/08/CHN, complete genome
FJ607338.1/1-1	Human enterovirus 71 strain 605/SHENZHEN/08/China/HFMD Severe/2008, complete genome
FJ607337.1/1-1	Human enterovirus 71 strain 121/SHENZHEN/08/China/HFMD Fatal/2008, complete genome
FJ607336.1/1-1	Human enterovirus 71 strain 28/SHENZHEN/08/China/HFMD/2008, complete genome
FJ607335.1/1-1	Human enterovirus 71 strain 4/SHENZHEN/08/China/HFMD/2008, complete genome
FJ607334.1/1-1	Human enterovirus 71 strain 1/SHENZHEN/08/China/HFMD/2008, complete genome
DQ381846.1/1-1	Human enterovirus 71 strain 6F/AUS/6/99, complete genome
EU864507.1/1-1	Human enterovirus 71 isolate EV71/Zhejiang08, complete genome
EF373576.1/1-1	Human enterovirus 71 strain E2004104-TW-CDC polyprotein gene, complete cds
EF373575.1/1-1	Human enterovirus 71 strain E2002042-TW-CDC polyprotein gene, complete cds
EF063152.1/1-1	Human enterovirus 71 strain E2005125-TW polyprotein gene, complete cds
DQ133459.1/1-1	Human enterovirus 71 strain 1235 polyprotein gene, complete cds
DQ133458.1/1-1	Human enterovirus 71 strain 984 polyprotein gene, complete cds
MG875331.1/1-1	Enterovirus A71 isolate 160-50, complete genome
MG672479.1/1-1	Enterovirus A71 isolate GIN-13-365, complete genome
MG672478.1/1-1	Enterovirus A71 isolate NER-13-194, complete genome
LC375766.1/1-1	Enterovirus A71 2716-Yamagata-03 genomic RNA, complete genome
LC375764.1/1-1	Enterovirus A71 SI/Isehara/Japan/99 genomic RNA, complete genome
KY952186.1/1-1	Enterovirus A71 isolate SiICRC 13/TH/2011, complete genome
MF431793.1/1-1	Enterovirus A71 isolate EV71/SZ17/CHN/2013, complete genome
MF405075.1/1-1	Enterovirus A71 isolate EV71/SZ08/CHN/2013, complete genome
MG208882.1/1-1	Enterovirus A71 isolate EV71/SHENZHEN001/2006, complete genome
MG214681.1/1-1	Enterovirus A71 strain 30-2/2015/BJ, complete genome
KT354875.1/1-1	Enterovirus A71 isolate N7008-TW99-9, complete genome
KT354874.1/1-1	Enterovirus A71 isolate N7008-TW99/VP1-Q145E, complete genome
KT354873.1/1-1	Enterovirus A71 isolate N7008-TW99/VP1-E164D, complete genome
KT354872.1/1-1	Enterovirus A71 isolate N7008-TW99/VP1-E98K+Q145E, complete genome
KT354871.1/1-1	Enterovirus A71 isolate N7008-TW99/VP1-E98K, complete genome
KT354870.1/1-1	Enterovirus A71 isolate N1745-TW08, complete genome
KT354869.1/1-1	Enterovirus A71 isolate N1745-TW08/VP1-K98E+E145Q, complete genome
KT354868.1/1-1	Enterovirus A71 isolate N1745-TW08/VP1-K98E, complete genome
KT354867.1/1-1	Enterovirus A71 isolate N1745-TW08/VP1-E145Q, complete genome
KT354866.1/1-1	Enterovirus A71 isolate N1745-TW08/VP1-D164E, complete genome
KY315729.1/1-1	Enterovirus A71 isolate SD004R/Shandong/China/2015, complete genome
KX197464.1/1-1	Enterovirus A71 isolate SEP024 polyprotein gene, complete cds
KX197463.1/1-1	Enterovirus A71 isolate SEP014_EV-A71 polyprotein gene, complete cds
KX197462.1/1-1	Enterovirus A71 isolate SEP006 polyprotein gene, complete cds
KX197459.1/1-1	Enterovirus A71 isolate HFM072 polyprotein gene, complete cds
KX197458.1/1-1	Enterovirus A71 isolate HFM057 polyprotein gene, complete cds
KX197457.1/1-1	Enterovirus A71 isolate HFM040 polyprotein gene, complete cds
KU647000.1/1-1	Enterovirus A71 isolate CQ2014-86, complete genome
KT277550.1/1-1	Enterovirus A89 strain KSYPH-TRMH22F/XJ/CHN/2011, complete genome
KM591215.1/1-1	Enterovirus A71 isolate wh029, complete genome
KM508794.1/1-1	Enterovirus A71 strain TLLcho, complete genome
KP198624.1/1-1	Enterovirus A71 isolate Henan-ZMD/CHN/2012, complete genome
KP198623.1/1-1	Enterovirus A71 isolate Hubei-WH/CHN/2012, complete genome
KP691665.1/1-1	Enterovirus A71 isolate VN152/2011, complete genome
LK985324.1/1-1	Enterovirus A71, complee genome, isolate PAR024102_FRA13
KJ784496.1/1-1	Enterovirus A71 strain HuzhouE696/2012/CHN polyprotein gene, complete cds
KJ784495.1/1-1	Enterovirus A71 strain HuzhouE371/2011/CHN polyprotein gene, complete cds
KJ186973.1/1-1	Enterovirus A71 strain C4a-70365-TW-2010, complete genome
LK021688.1/1-1	Enterovirus A120 complete genome, strain MAD-2741-11
KJ508182.1/1-1	Enterovirus A71 strain Hubei-HG/CHN/2012, complete genome
KF974798.1/1-1	Enterovirus A71 isolate M1577-TW12 polyprotein gene, complete cds
KF974797.1/1-1	Enterovirus A71 isolate M1089-TW12 polyprotein gene, complete cds
KF974796.1/1-1	Enterovirus A71 isolate M957-TW12 polyprotein gene, complete cds
KF974795.1/1-1	Enterovirus A71 isolate M654-TW12 polyprotein gene, complete cds
KF974794.1/1-1	Enterovirus A71 isolate M202-TW12 polyprotein gene, complete cds
KF974793.1/1-1	Enterovirus A71 isolate M990-TW12 polyprotein gene, complete cds
KF974792.1/1-1	Enterovirus A71 isolate M988-TW12 polyprotein gene, complete cds
KF974791.1/1-1	Enterovirus A71 isolate M617-TW12 polyprotein gene, complete cds
KF974790.1/1-1	Enterovirus A71 isolate M538-TW12 polyprotein gene, complete cds
KF974789.1/1-1	Enterovirus A71 isolate N1745-TW08 polyprotein gene, complete cds
KF974788.1/1-1	Enterovirus A71 isolate M1656-TW08 polyprotein gene, complete cds
KF974787.1/1-1	Enterovirus A71 isolate M1644-TW08 polyprotein gene, complete cds
KF974786.1/1-1	Enterovirus A71 isolate M1288-TW08 polyprotein gene, complete cds
KF974785.1/1-1	Enterovirus A71 isolate M668-TW08 polyprotein gene, complete cds
KF974784.1/1-1	Enterovirus A71 isolate M245-TW08 polyprotein gene, complete cds
KF974783.1/1-1	Enterovirus A71 isolate M1473-TW08 polyprotein gene, complete cds
KF974782.1/1-1	Enterovirus A71 isolate M707-TW08 polyprotein gene, complete cds
KF974781.1/1-1	Enterovirus A71 isolate M665-TW08 polyprotein gene, complete cds
KF974780.1/1-1	Enterovirus A71 isolate M448-TW08 polyprotein gene, complete cds
KF974779.1/1-1	Enterovirus A71 isolate M314-TW08 polyprotein gene, complete cds
KF514880.1/1-1	Enterovirus A71 strain TLLmv polyprotein gene, complete cds
KF514879.1/1-1	Enterovirus A71 strain TLLm polyprotein gene, complete cds
KF514878.1/1-1	Enterovirus A71 strain BS polyprotein gene, complete cds
KJ004560.1/1-1	Enterovirus A71 isolate EV71/GD10-45/2010, complete genome
KJ004559.1/1-1	Enterovirus A71 isolate EV71/GD10-12/2010, complete genome
KJ004558.1/1-1	Enterovirus A71 isolate EV71/GD10-7/2010, complete genome
KJ004557.1/1-1	Enterovirus A71 isolate EV71/NX10-36/2010, complete genome
KJ004556.1/1-1	Enterovirus A71 isolate EV71/NX10-147/2010, complete genome
KJ004555.1/1-1	Enterovirus A71 isolate EV71/Hun12-10/2012, complete genome
KJ004554.1/1-1	Enterovirus A71 isolate EV71/Hun12-14/2012, complete genome
KJ004553.1/1-1	Enterovirus A71 isolate EV71/Hun11-4/2011, complete genome
KJ004552.1/1-1	Enterovirus A71 isolate EV71/Hun11-32/2011, complete genome
KF982854.1/1-1	Enterovirus A71 isolate DL71, complete genome
KF312457.1/1-1	Enterovirus A71 strain SHZH98 pro, complete genome
AB747375.1/1-1	Enterovirus A71 genomic RNA, complete genome, strain: 02363-Thai-02
AB747374.1/1-1	Enterovirus A71 genomic RNA, complete genome, strain: Nagoya, clone: pBREV71-Nagoya-EE
AB747373.1/1-1	Enterovirus A71 genomic RNA, complete genome, strain: Nagoya
HQ400942.1/1-1	Human enterovirus 71 HZ08/Hangzhou/2008, complete genome
MG253036.1/1-1	Enterovirus A90 isolate SCH05F/XJ/CHN/2011, complete genome
MG253035.1/1-1	Enterovirus A90 isolate KSH13F/XJ/CHN/2011, complete genome
MG253034.1/1-1	Enterovirus A90 isolate PSH40F/XJ/CHN/2011, complete genome
MG253033.1/1-1	Enterovirus A90 isolate HTH08F/XJ/CHN/2011, complete genome
MG253032.1/1-1	Enterovirus A90 isolate MYH12F/XJ/CHN/2011, complete genome
MF362981.1/1-1	Enterovirus A71 strain GZ203KL21/GD/CHN/2010, complete genome
MF973167.1/1-1	Enterovirus A71 strain 7D3, complete genome
KY074644.1/1-1	Enterovirus A71 strain CCA, complete genome
KY074643.1/1-1	Enterovirus A71 strain HP, complete genome
KY014080.1/1-1	Enterovirus A71 isolate 839, complete genome
KY582572.1/1-1	Enterovirus A71 isolate EV71-MZ, complete genome
KX752783.1/1-1	Enterovirus A71 isolate Jinan/SD/CHN/2015, complete genome
KM077140.1/1-1	Enterovirus A71 strain Hau1, complete genome
KT345960.1/1-1	Enterovirus A71 strain 15/EV71/Wenzhou/CHN/2014, complete genome
KT345959.1/1-1	Enterovirus A71 strain 120/EV71/Wenzhou/CHN/2014, complete genome
KT008672.1/1-1	Enterovirus A71 strain 116/EV71/Wenzhou/CHN/2014 polyprotein gene, complete cds
KT008671.1/1-1	Enterovirus A71 strain 109/EV71/Wenzhou/CHN/2014 polyprotein gene, complete cds
KT008670.1/1-1	Enterovirus A71 strain 11/EV71/Wenzhou/CHN/2014 polyprotein gene, complete cds
KT008669.1/1-1	Enterovirus A71 strain 4/EV71/Wenzhou/CHN/2014 polyprotein gene, complete cds
KM673244.1/1-1	Enterovirus A71 strain IM11, complete genome
KM402021.1/1-1	Enterovirus A strain S0102b/EV71/2013/CHN, complete genome
KM402020.1/1-1	Enterovirus A strain S0098b/CA16/2013/CHN, complete genome
KM402019.1/1-1	Enterovirus A strain S0093b/CA16/2013/CHN, complete genome
KJ746494.1/1-1	Enterovirus A71 strain 306B, complete genome
KJ746493.1/1-1	Enterovirus A71 strain 306A, complete genome
KF154354.2/1-1	Enterovirus A71 strain B5-03172-TW-2011, complete genome
KF154355.1/1-1	Enterovirus A71 strain B5-96015-TW-2012, complete genome
KC436272.1/1-1	Enterovirus A71 isolate V10-2234054, complete genome
AF326764.2/1-1	Simian enterovirus 46 strain OM22 (P15), complete genome
AF326761.2/1-1	Simian enterovirus SV43 strain OM112t (P12), complete genome
AF326754.2/1-1	Simian enterovirus SV19 strain M19s (P2), complete genome
AF326750.2/1-1	Baboon enterovirus strain A13, complete genome
EF667343.1/1-1	Simian enterovirus 46 strain RNM5, complete genome
AF177911.1/1-1	Coxsackievirus A16 polyprotein gene, complete cds
U05876.1/1-1	coxsackievirus A16 G-10, complete genome
MG182694.1/1-1	Coxsackievirus A16 (strain CVA16-GZ), complete genome
KX372340.1/1-1	Coxsackievirus A6 isolate MUMT01/TH/2012 polyprotein gene, complete cds
KX372334.1/1-1	Coxsackievirus A16 isolate SiICRC05/TH/2011 polyprotein gene, complete cds
KU254598.1/1-1	Coxsackievirus A16 isolate BJ14-4, complete genome
KU254597.1/1-1	Coxsackievirus A16 isolate BJ14-3, complete genome
KT779413.1/1-1	Coxsackievirus A6 isolate Changchun099/CHN/2013, complete genome
KT779412.1/1-1	Coxsackievirus A6 isolate Changchun098/CHN/2013, complete genome
KT779411.1/1-1	Coxsackievirus A6 isolate Changchun097/CHN/2013, complete genome
KT779410.1/1-1	Coxsackievirus A6 isolate Changchun046/CHN/2013, complete genome
JQ746674.1/1-1	Human coxsackievirus A16 isolate PM-22217-02, complete genome
JQ746671.1/1-1	Human coxsackievirus A16 isolate PM-1791021-07, complete genome
JQ746670.1/1-1	Human coxsackievirus A16 isolate PM-16985-98, complete genome
JQ746667.1/1-1	Human coxsackievirus A16 isolate PM-15922-00, complete genome
JQ746665.1/1-1	Human coxsackievirus A16 isolate PM-14660-97, complete genome
JQ746663.1/1-1	Human coxsackievirus A16 isolate PM-13884-97, complete genome
JQ746662.1/1-1	Human coxsackievirus A16 isolate PM-12727-99, complete genome
KP289442.1/1-1	Coxsackievirus A4 isolate CV-A4/P1033/2013/China, complete genome
KP289435.1/1-1	Coxsackievirus A8 isolate CV-A8/P82/2013/China, complete genome
KP289416.1/1-1	Coxsackievirus A16 isolate CV-A16/P83/2013/China, complete genome
KP289415.1/1-1	Coxsackievirus A16 isolate CV-A16/P301/2013/China, complete genome
KP289414.1/1-1	Coxsackievirus A16 isolate CV-A16/P255/2013/China, complete genome
KP289413.1/1-1	Coxsackievirus A16 isolate CV-A16/P187/2013/China, complete genome
KP289412.1/1-1	Coxsackievirus A16 isolate CV-A16/P1014/2013/China, complete genome
KP289411.1/1-1	Coxsackievirus A16 isolate CV-A16/P10/2013/China, complete genome
KP289410.1/1-1	Coxsackievirus A10 isolate CV-A10/P978/2013/China, complete genome
KP289409.1/1-1	Coxsackievirus A10 isolate CV-A10/P962/2013/China, complete genome
KP289408.1/1-1	Coxsackievirus A10 isolate CV-A10/P935/2013/China, complete genome
KP289407.1/1-1	Coxsackievirus A10 isolate CV-A10/P911/2013/China, complete genome
KP289406.1/1-1	Coxsackievirus A10 isolate CV-A10/P91/2013/China, complete genome
KP289405.1/1-1	Coxsackievirus A10 isolate CV-A10/P866/2013/China, complete genome
KP289404.1/1-1	Coxsackievirus A10 isolate CV-A10/P864/2013/China, complete genome
KP289403.1/1-1	Coxsackievirus A10 isolate CV-A10/P737/2013/China, complete genome
KP289402.1/1-1	Coxsackievirus A10 isolate CV-A10/P73/2013/China, complete genome
KP289401.1/1-1	Coxsackievirus A10 isolate CV-A10/P670/2013/China, complete genome
KP289400.1/1-1	Coxsackievirus A10 isolate CV-A10/P639/2013/China, complete genome
KP289399.1/1-1	Coxsackievirus A10 isolate CV-A10/P638/2013/China, complete genome
KP289398.1/1-1	Coxsackievirus A10 isolate CV-A10/P630/2013/China, complete genome
KP289397.1/1-1	Coxsackievirus A10 isolate CV-A10/P460/2013/China, complete genome
KP289396.1/1-1	Coxsackievirus A10 isolate CV-A10/P448/2013/China, complete genome
KP289395.1/1-1	Coxsackievirus A10 isolate CV-A10/P118/2013/China, complete genome
KP289394.1/1-1	Coxsackievirus A10 isolate CV-A10/P1005/2013/China, complete genome
KP289393.1/1-1	Coxsackievirus A6 isolate CV-A6/P874/2013/China, complete genome
KP289392.1/1-1	Coxsackievirus A6 isolate CV-A6/P794/2013/China, complete genome
KP289391.1/1-1	Coxsackievirus A6 isolate CV-A6/P786/2013/China, complete genome
KP289390.1/1-1	Coxsackievirus A6 isolate CV-A6/P731/2013/China, complete genome
KP289389.1/1-1	Coxsackievirus A6 isolate CV-A6/P728/2013/China, complete genome
KP289388.1/1-1	Coxsackievirus A6 isolate CV-A6/P702/2013/China, complete genome
KP289387.1/1-1	Coxsackievirus A6 isolate CV-A6/P695/2013/China, complete genome
KP289386.1/1-1	Coxsackievirus A6 isolate CV-A6/P674/2013/China, complete genome
KP289385.1/1-1	Coxsackievirus A6 isolate CV-A6/P66/2013/China, complete genome
KP289384.1/1-1	Coxsackievirus A6 isolate CV-A6/P6/2013/China, complete genome
KP289383.1/1-1	Coxsackievirus A6 isolate CV-A6/P426/2013/China, complete genome
KP289382.1/1-1	Coxsackievirus A6 isolate CV-A6/P406/2013/China, complete genome
KP289381.1/1-1	Coxsackievirus A6 isolate CV-A6/P366/2013/China, complete genome
KP289380.1/1-1	Coxsackievirus A6 isolate CV-A6/P362/2013/China, complete genome
KP289379.1/1-1	Coxsackievirus A6 isolate CV-A6/P361/2013/China, complete genome
KP289378.1/1-1	Coxsackievirus A6 isolate CV-A6/P360/2013/China, complete genome
KP289377.1/1-1	Coxsackievirus A6 isolate CV-A6/P358/2013/China, complete genome
KP289376.1/1-1	Coxsackievirus A6 isolate CV-A6/P345/2013/China, complete genome
KP289375.1/1-1	Coxsackievirus A6 isolate CV-A6/P309/2013/China, complete genome
KP289374.1/1-1	Coxsackievirus A6 isolate CV-A6/P278/2013/China, complete genome
KP289373.1/1-1	Coxsackievirus A6 isolate CV-A6/P246/2013/China, complete genome
KP289372.1/1-1	Coxsackievirus A6 isolate CV-A6/P225/2013/China, complete genome
KP289371.1/1-1	Coxsackievirus A6 isolate CV-A6/P223/2013/China, complete genome
KP289370.1/1-1	Coxsackievirus A6 isolate CV-A6/P2/2013/China, complete genome
KP289369.1/1-1	Coxsackievirus A6 isolate CV-A6/P169/2013/China, complete genome
KP289368.1/1-1	Coxsackievirus A6 isolate CV-A6/P143/2013/China, complete genome
KP289367.1/1-1	Coxsackievirus A6 isolate CV-A6/P115/2013/China, complete genome
KP289366.1/1-1	Coxsackievirus A6 isolate CV-A6/P423/2013/China, complete genome
KP289365.1/1-1	Coxsackievirus A6 isolate CV-A6/P289/2013/China, complete genome
KP289364.1/1-1	Coxsackievirus A5 isolate CV-A5/P99/2013/China, complete genome
KP289363.1/1-1	Coxsackievirus A5 isolate CV-A5/P836/2013/China, complete genome
KP289362.1/1-1	Coxsackievirus A5 isolate CV-A5/P74/2013/China, complete genome
KP289361.1/1-1	Coxsackievirus A2 isolate CV-A2/P489/2013/China, complete genome
KP289360.1/1-1	Coxsackievirus A2 isolate CV-A2/P478/2013/China, complete genome
KP289359.1/1-1	Coxsackievirus A2 isolate CV-A2/P373/2013/China, complete genome
KP289358.1/1-1	Coxsackievirus A2 isolate CV-A2/P153/2013/China, complete genome
KP289357.1/1-1	Coxsackievirus A2 isolate CV-A2/P14/2013/China, complete genome
KP266573.1/1-1	Coxsackievirus A16 strain 2008-43-7, complete genome
JX986742.1/1-1	Human coxsackievirus A16 isolate Wuhan0127/HuB/CHN/2011, complete genome
JX986741.1/1-1	Human coxsackievirus A16 isolate Wuhan0157/HuB/CHN/2011, complete genome
JX986740.1/1-1	Human coxsackievirus A16 isolate Wuhan0109/HuB/CHN/2011, complete genome
AB779618.1/1-1	Coxsackievirus A6 genomic RNA, complete genome, strain: Kyoto5
AB779617.1/1-1	Coxsackievirus A6 genomic RNA, complete genome, strain: Kyoto4
AB779616.1/1-1	Coxsackievirus A6 genomic RNA, complete genome, strain: Kyoto2
AB779615.1/1-1	Coxsackievirus A6 genomic RNA, complete genome, strain: Kyoto3
AB779614.1/1-1	Coxsackievirus A6 genomic RNA, complete genome, strain: Kyoto1
HQ728262.1/1-1	Human coxsackievirus A10 strain CVA10/SD/CHN/09, complete genome
HQ728261.1/1-1	Human coxsackievirus A5 strain CVA5/SD/CHN/09, complete genome
HQ728260.1/1-1	Human coxsackievirus A4 strain CVA4/SZ/CHN/09, complete genome
HQ728259.1/1-1	Human coxsackievirus A2 strain CVA2/SD/CHN/09, complete genome
AY790926.1/1-1	Human coxsackievirus A16 strain shzh00-1, complete genome
GQ279371.1/1-1	Human coxsackievirus A16 strain SZ/HK08-7, complete genome
GQ279368.1/1-1	Human coxsackievirus A16 strain SZ/HK08-3, complete genome
AY421769.1/1-1	Human coxsackievirus A14 strain G-14, complete genome
AY421768.1/1-1	Human coxsackievirus A12 strain Texas-12, complete genome
AY421767.1/1-1	Human coxsackievirus A10 strain Kowalik, complete genome
AY421766.1/1-1	Human coxsackievirus A8 strain Donovan, complete genome
AY421765.1/1-1	Human coxsackievirus A7 strain Parker, complete genome
AY421764.1/1-1	Human coxsackievirus A6 strain Gdula, complete genome
AY421763.1/1-1	Human coxsackievirus A5 strain Swartz, complete genome
AY421762.1/1-1	Human coxsackievirus A4 strain High Point, complete genome
AY421761.1/1-1	Human coxsackievirus A3 strain Olson, complete genome
AY421760.1/1-1	Human coxsackievirus A2 strain Fleetwood, complete genome
MG550920.1/1-1	Coxsackievirus A4 isolate AA polyprotein gene, complete cds
MH049748.1/1-1	Coxsackievirus A6 isolate HK458288/2015, complete genome
MH049747.1/1-1	Coxsackievirus A6 isolate HK446377/2015, complete genome
MH049746.1/1-1	Coxsackievirus A6 isolate HK459455/2013, complete genome
MH049745.1/1-1	Coxsackievirus A6 isolate HK418670/2012, complete genome
NC_038306.1/1-1	Human coxsackievirus A2 strain Fleetwood, complete genome
MF281257.1/1-1	Coxsackievirus A2 isolate 176/GD/CHN/2015, complete genome
MH010202.1/1-1	Coxsackievirus A16 isolate CVA16/Shenzhen76/CHN/2017, complete genome
MH010200.1/1-1	Coxsackievirus A16 isolate CVA16/Shenzhen87/CHN/2016, complete genome
MG450666.1/1-1	Coxsackievirus A16 strain HF146/SD/CHN/2008, complete genome
KY792584.1/1-1	Coxsackievirus A16 isolate CV-A16-M69-BLR-IN, complete genome
KY792583.1/1-1	Coxsackievirus A16 isolate CV-A16-M02-BLR-IN, complete genome
KY792582.1/1-1	Coxsackievirus A16 isolate CV-A16-A128-BLR-IN, complete genome
KY792581.1/1-1	Coxsackievirus A16 isolate CV-A16-A122-BLR-IN, complete genome
KY792580.1/1-1	Coxsackievirus A16 isolate CV-A16-A13-BLR-IN, complete genome
KY792579.1/1-1	Coxsackievirus A16 isolate CV-A16-A10-BLR-IN, complete genome
KY792578.1/1-1	Coxsackievirus A16 isolate CV-A16-A06-BLR-IN, complete genome
KY792577.1/1-1	Coxsackievirus A16 isolate CV-A16-A02-BLR-IN, complete genome
KY792576.1/1-1	Coxsackievirus A16 isolate CV-A16-A01-BLR-IN, complete genome
MF189180.1/1-1	Coxsackievirus A16 strain USA/CT/2016-19518, complete genome
MG214257.1/1-1	Coxsackievirus A2 strain CVA2-SHZH13-01, complete genome
MF688814.1/1-1	Coxsackievirus A10, complete genome
KY088084.1/1-1	Coxsackievirus A16 strain K168/8, complete genome
KX595295.1/1-1	Coxsackievirus A16 isolate CVA16/Shenzhen179/CHN/2014, complete genome
KX595294.1/1-1	Coxsackievirus A16 isolate CVA16/Shenzhen79/CHN/2014, complete genome
KX595293.1/1-1	Coxsackievirus A16 isolate CVA16/Shenzhen74/CHN/2014, complete genome
KX595292.1/1-1	Coxsackievirus A16 isolate CVA16/Shenzhen73/CHN/2014, complete genome
KX595291.1/1-1	Coxsackievirus A16 isolate CVA16/Shenzhen36/CHN/2014, complete genome
KX595290.1/1-1	Coxsackievirus A10 isolate CVA10/Shenzhen10/CHN/2015, complete genome
KX595289.1/1-1	Coxsackievirus A10 isolate CVA10/Shenzhen180/CHN/2014, complete genome
KX595288.1/1-1	Coxsackievirus A10 isolate CVA10/Shenzhen18/CHN/2014, complete genome
KX595287.1/1-1	Coxsackievirus A10 isolate CVA10/Shenzhen152/CHN/2013, complete genome
KX595286.1/1-1	Coxsackievirus A6 isolate CVA6/Shenzhen94/CHN/2014, complete genome
KX595285.1/1-1	Coxsackievirus A6 isolate CVA6/Shenzhen87/CHN/2014, complete genome
KX595283.1/1-1	Coxsackievirus A2 isolate CVA2/Shenzhen143/CHN/2013, complete genome
KX595282.1/1-1	Coxsackievirus A2 isolate CVA2/Shenzhen133/CHN/2013, complete genome
KX595281.1/1-1	Coxsackievirus A2 isolate CVA2/Shenzhen50/CHN/2012, complete genome
KX189194.1/1-1	Coxsackievirus A6 isolate GD839/2013, complete genome
KX189193.1/1-1	Coxsackievirus A6 isolate GD789/2013, complete genome
KX189192.1/1-1	Coxsackievirus A6 isolate GD632/2013, complete genome
KX189191.1/1-1	Coxsackievirus A6 isolate GD579/2013, complete genome
KX189190.1/1-1	Coxsackievirus A6 isolate GD454/2013, complete genome
KX189189.1/1-1	Coxsackievirus A6 isolate GD408/2013, complete genome
KX189188.1/1-1	Coxsackievirus A6 isolate GD270/2013, complete genome
KX189187.1/1-1	Coxsackievirus A6 isolate GD264/2013, complete genome
KX189186.1/1-1	Coxsackievirus A6 isolate GD584/2011, complete genome
KX189185.1/1-1	Coxsackievirus A6 isolate GD447/2011, complete genome
KX189184.1/1-1	Coxsackievirus A6 isolate GD381/2011, complete genome
KX189183.1/1-1	Coxsackievirus A6 isolate GD379/2011, complete genome
KX189182.1/1-1	Coxsackievirus A6 isolate GD369/2011, complete genome
KX189181.1/1-1	Coxsackievirus A6 isolate GD351/2011, complete genome
KX189180.1/1-1	Coxsackievirus A6 isolate GD349/2011, complete genome
KX189179.1/1-1	Coxsackievirus A6 isolate GD322/2011, complete genome
KX189178.1/1-1	Coxsackievirus A6 isolate GD246/2011, complete genome
KX189177.1/1-1	Coxsackievirus A6 isolate GD870/2013, complete genome
KY012321.1/1-1	Coxsackievirus A10 strain CVA10-FJ-01, complete genome
KX768166.1/1-1	Coxsackievirus A10 isolate 2015-XMCDC-220-CA10 polyprotein gene, complete cds
KX768163.1/1-1	Coxsackievirus A10 isolate 2015-XMCDC-162-CA10, complete genome
KX768160.1/1-1	Coxsackievirus A10 isolate 2015-XMCDC-85-CA10, complete genome
KX768159.1/1-1	Coxsackievirus A10 isolate 2015-XMCDC-85-CA10, complete genome
KX768156.1/1-1	Coxsackievirus A10 isolate 2014-XMCDC-361-CA10, complete genome
KX064308.1/1-1	Coxsackievirus A6 strain SHAPHC5962/SH/CHN/15, complete genome
KX064307.1/1-1	Coxsackievirus A6 strain SHAPHC5971/SH/CHN/15, complete genome
KX064306.1/1-1	Coxsackievirus A6 strain SHAPHC5601/SH/CHN/14, complete genome
KX064305.1/1-1	Coxsackievirus A6 strain SHAPHC5550/SH/CHN/14, complete genome
KX064304.1/1-1	Coxsackievirus A6 strain SHAPHC5606/SH/CHN/14, complete genome
KX064303.1/1-1	Coxsackievirus A6 strain SHAPHC5644/SH/CHN/14, complete genome
KX064302.1/1-1	Coxsackievirus A6 strain SHAPHC5524/SH/CHN/14, complete genome
KX064301.1/1-1	Coxsackievirus A6 strain SHAPHC5518/SH/CHN/14, complete genome
KX064300.1/1-1	Coxsackievirus A6 strain SHAPHC5494/SH/CHN/14, complete genome
KX064299.1/1-1	Coxsackievirus A6 strain SHAPHC5444/SH/CHN/14, complete genome
KX064298.1/1-1	Coxsackievirus A6 strain SHAPHC5221/SH/CHN/14, complete genome
KX064297.1/1-1	Coxsackievirus A6 strain SHAPHC6069/SH/CHN/15, complete genome
KX064296.1/1-1	Coxsackievirus A6 strain SHAPHC6022/SH/CHN/15, complete genome
KX064295.1/1-1	Coxsackievirus A6 strain SHAPHC5947/SH/CHN/15, complete genome
KX064294.1/1-1	Coxsackievirus A6 strain SHAPHC5908/SH/CHN/15, complete genome
KX064293.1/1-1	Coxsackievirus A6 strain SHAPHC5219/SH/CHN/14, complete genome
KX064292.1/1-1	Coxsackievirus A6 strain SHAPHC5245/SH/CHN/14, complete genome
KX064291.1/1-1	Coxsackievirus A6 strain SHAPHC5298/SH/CHN/14, complete genome
KX064290.1/1-1	Coxsackievirus A6 strain SHAPHC5310/SH/CHN/14, complete genome
KX064289.1/1-1	Coxsackievirus A6 strain SHAPHC5332/SH/CHN/14, complete genome
KX064288.1/1-1	Coxsackievirus A6 strain SHAPHC5949/SH/CHN/15, complete genome
KX064287.1/1-1	Coxsackievirus A6 strain SHAPHC5881/SH/CHN/15, complete genome
KX064286.1/1-1	Coxsackievirus A6 strain SHAPHC6084/SH/CHN/15, complete genome
KX064285.1/1-1	Coxsackievirus A6 strain SHAPHC6141/SH/CHN/15, complete genome
KX064284.1/1-1	Coxsackievirus A6 strain SHAPHC6188/SH/CHN/15, complete genome
KX064283.1/1-1	Coxsackievirus A6 strain SHAPHC6073/SH/CHN/15, complete genome
KX064282.1/1-1	Coxsackievirus A6 strain SHAPHC6029/SH/CHN/15, complete genome
KX156360.1/1-1	Coxsackievirus A2 isolate BJ13-53/BJ/CHN/2013, complete genome
KX156350.1/1-1	Coxsackievirus A2 isolate HeN13-6/HeN/CHN/2013, complete genome
KY126092.1/1-1	Coxsackievirus A6 isolate WH15066/Shandong/China/2015, complete genome
KT588920.1/1-1	Coxsackievirus A10 strain CV-CNIC/Guizhou/CHN/14, complete genome
KX580041.1/1-1	Coxsackievirus A16 strain CA16-196, complete genome
KX056216.1/1-1	Coxsackievirus A16 strain CA16-194, complete genome
KU854873.1/1-1	Coxsackievirus A16 strain CA16-193, complete genome
LT617118.1/1-1	Coxsackievirus A16 gene for polyprotein, isolate CVA10_CF166102_FRA_2010
LT617117.1/1-1	Coxsackievirus A16 gene for polyprotein, isolate CVA10_CF204025_FRA_2010
LT617116.1/1-1	Coxsackievirus A16 gene for polyprotein, isolate CVA10_CF203060_FRA_2010
LT617115.1/1-1	Coxsackievirus A16 gene for polyprotein, isolate CVA16_C_PAR190033_FRA_2014
LT617114.1/1-1	Coxsackievirus A16 gene for polyprotein, isolate CVA16_C_PAR181046_FRA_2014
LT617113.1/1-1	Coxsackievirus A16 gene for polyprotein, isolate CVA16_C_LYO171046_FRA_2014
LT617112.1/1-1	Coxsackievirus A16 gene for polyprotein, isolate CVA16_C_MET171023_FRA_2014
LT617111.1/1-1	Coxsackievirus A16 gene for polyprotein, isolate CVA16_C_PAR155055_FRA_2014
LT617110.1/1-1	Coxsackievirus A16 gene for polyprotein, isolate CVA16_B_CF310002_FRA_2012
LT617109.1/1-1	Coxsackievirus A16 gene for polyprotein, isolate CVA16_C_CF193053_FRA_2012
LT617108.1/1-1	Coxsackievirus A16 gene for polyprotein, isolate CVA16_C_CF178036_FRA_2012
LT617107.1/1-1	Coxsackievirus A16 gene for polyprotein, isolate CVA16_C_CF178025_FRA_2012
LT617106.1/1-1	Coxsackievirus A16 gene for polyprotein, isolate CVA16_C_CF172083_FRA_2012
LT617105.1/1-1	Coxsackievirus A16 gene for polyprotein, isolate CVA16_C_CF350028_FRA_2011
LT617104.1/1-1	Coxsackievirus A16 gene for polyprotein, isolate CVA16_B_CF223065_FRA_2011
LT617103.1/1-1	Coxsackievirus A16 gene for polyprotein, isolate CVA16_B_CF312044_FRA_2010
LT617102.1/1-1	Coxsackievirus A16 gene for polyprotein, isolate CVA16_B_CF279014_FRA_2010
LT617101.1/1-1	Coxsackievirus A16 gene for polyprotein, isolate CVA16_B_CF187036_FRA_2010
LT617100.1/1-1	Coxsackievirus A16 gene for polyprotein, isolate CVA16_B_CF166109_FRA_2010
LT617099.1/1-1	Coxsackievirus A16 gene for polyprotein, isolate CVA16_B_CF160074_FRA_2010
LT617098.1/1-1	Coxsackievirus A16 gene for polyprotein, isolate CVA16_B_CF145057_FRA_2010
LT617097.1/1-1	Coxsackievirus A16 gene for polyprotein, isolate CVA16_B_STU4_DEU_2010
LT617096.1/1-1	Coxsackievirus A16 gene for polyprotein, isolate CVA16_B_STU7_DEU_2009
LT617095.1/1-1	Coxsackievirus A16 gene for polyprotein, isolate STU54_DEU_2008
LT617094.1/1-1	Coxsackievirus A16 gene for polyprotein, isolate CVA16_B_BUD25_HUN_2008
LT617093.1/1-1	Coxsackievirus A16 gene for polyprotein, isolate CVA16_B_BUD22_HUN_2008
LT617092.1/1-1	Coxsackievirus A16 gene for polyprotein, isolate CVA16_B_BER53-2_DEU_2003
LT617091.1/1-1	Coxsackievirus A16 gene for polyprotein isolate CVA16_B_RP80_AUT_2003
KU761262.1/1-1	Coxsackievirus A5 strain CVA5/13164/HUN/2015, complete genome
KX058533.1/1-1	Coxsackievirus A16 strain ensh01-CHN-12, complete genome
KX430797.1/1-1	Coxsackievirus A6 strain CVA6/Homo sapiens/VNM/2.1/2014 polyprotein gene, partial cds
KX430796.1/1-1	Coxsackievirus A6 strain CVA6/Homo sapiens/VNM/1.2/2014 polyprotein gene, complete cds
KJ746492.1/1-1	Coxsackievirus A16 strain L23, complete genome
KU163608.1/1-1	Coxsackievirus A16 isolate GDV126, complete genome
LC126164.1/1-1	Coxsackievirus A6 genomic RNA, complete genome, strain: Hyogo9426
LC126163.1/1-1	Coxsackievirus A6 genomic RNA, complete genome, strain: Hyogo9419
LC126162.1/1-1	Coxsackievirus A6 genomic RNA, complete genome, strain: Hyogo9288
LC126161.1/1-1	Coxsackievirus A6 genomic RNA, complete genome, strain: Hyogo9205
LC126160.1/1-1	Coxsackievirus A6 genomic RNA, complete genome, strain: Hyogo9195
LC126159.1/1-1	Coxsackievirus A6 genomic RNA, complete genome, strain: Hyogo9192
LC126158.1/1-1	Coxsackievirus A6 genomic RNA, complete genome, strain: Hyogo6708
LC126157.1/1-1	Coxsackievirus A6 genomic RNA, complete genome, strain: Hyogo6705
LC126156.1/1-1	Coxsackievirus A6 genomic RNA, complete genome, strain: Hyogo6429
LC126155.1/1-1	Coxsackievirus A6 genomic RNA, complete genome, strain: Hyogo6427
LC126154.1/1-1	Coxsackievirus A6 genomic RNA, complete genome, strain: Hyogo6305
LC126153.1/1-1	Coxsackievirus A6 genomic RNA, complete genome, strain: Hyogo5675
LC126152.1/1-1	Coxsackievirus A6 genomic RNA, complete genome, strain: Hyogo4672
LC126151.1/1-1	Coxsackievirus A6 genomic RNA, complete genome, strain: Hyogo4667
LC126150.1/1-1	Coxsackievirus A6 genomic RNA, complete genome, strain: Hyogo4658
LC126149.1/1-1	Coxsackievirus A6 genomic RNA, complete genome, strain: Hyogo4604
LC126148.1/1-1	Coxsackievirus A6 genomic RNA, complete genome, strain: Hyogo3895
LC126147.1/1-1	Coxsackievirus A6 genomic RNA, complete genome, strain: Hyogo3818
LC126146.1/1-1	Coxsackievirus A6 genomic RNA, complete genome, strain: Hyogo2196
LC126145.1/1-1	Coxsackievirus A6 genomic RNA, complete genome, strain: Hyogo1284
LC126144.1/1-1	Coxsackievirus A6 genomic RNA, complete genome, strain: Hyogo1283
LC126143.1/1-1	Coxsackievirus A6 genomic RNA, complete genome, strain: Hyogo1278
KP765687.1/1-1	Coxsackievirus A8 isolate CVA8/SZ266/CHN/2014, complete genome
KM609481.1/1-1	Coxsackievirus A8 isolate CVA8/SZ40/CHN/2013, complete genome
KM609480.1/1-1	Coxsackievirus A8 isolate CVA8/SZ39/CHN/2013, complete genome
KM609479.1/1-1	Coxsackievirus A8 isolate CVA8/SZ157/CHN/2012, complete genome
KM609478.1/1-1	Coxsackievirus A8 isolate CVA8/SZ141/CHN/2012, complete genome
KM609477.1/1-1	Coxsackievirus A8 isolate CVA8/SZ127/CHN/2012, complete genome
KM609476.1/1-1	Coxsackievirus A8 isolate CVA8/SZ124/CHN/2012, complete genome
KM609475.1/1-1	Coxsackievirus A8 isolate CVA8/SZ93/CHN/2012, complete genome
KM516102.1/1-1	Coxsackievirus A16 isolate Wh16, complete genome
KR706309.1/1-1	Coxsackievirus A6 isolate TW-2007-00141, complete genome
KJ541165.1/1-1	Coxsackievirus A6 isolate PF001/SH/CHN/2013, complete genome
KJ541164.1/1-1	Coxsackievirus A4 isolate 1047/SH/CHN/2010, complete genome
KJ541163.1/1-1	Coxsackievirus A4 isolate 701/SH/CHN/2010, complete genome
KJ541162.1/1-1	Coxsackievirus A6 isolate PF3/SH/CHN/2013, complete genome
KJ541161.1/1-1	Coxsackievirus A6 isolate 5056/SH/CHN/2013, complete genome
KJ541160.1/1-1	Coxsackievirus A6 isolate 5039/SH/CHN/2013, complete genome
KJ541159.1/1-1	Coxsackievirus A6 isolate 4592/SH/CHN/2012, complete genome
KJ541158.1/1-1	Coxsackievirus A6 isolate 5069/SH/CHN/2013, complete genome
KJ541157.1/1-1	Coxsackievirus A6 isolate 4645/SH/CHN/2012, complete genome
KJ541156.1/1-1	Coxsackievirus A6 isolate 5047/SH/CHN/2013, complete genome
KJ541155.1/1-1	Coxsackievirus A6 isolate PF19/SH/CHN/2013, complete genome
KJ541154.1/1-1	Coxsackievirus A6 isolate 5084/SH/CHN/2013, complete genome
KP676986.1/1-1	UNVERIFIED: Coxsackievirus A4 strain CVA4/FT/CHN/27 genomic sequence
KP676985.1/1-1	UNVERIFIED: Coxsackievirus A4 strain CVA4/FT/CHN/07 genomic sequence
KP676984.1/1-1	UNVERIFIED: Coxsackievirus A4 strain CVA4/FT/CHN/05 genomic sequence
KJ641623.1/1-1	Coxsackievirus A10 strain CVA10/JB141310010, complete genome
KM215267.1/1-1	Coxsackievirus A16 isolate CVA16/SZ29/CHN/2014, complete genome
KJ612513.1/1-1	Coxsackievirus A6 isolate PF1/SH/CHN/2013, complete genome
KP036483.1/1-1	Coxsackievirus A14 isolate PZ15G/JS/2012, complete genome
KP036482.1/1-1	Coxsackievirus A14 isolate PZ05Y/JS/2012, complete genome
KM279379.1/1-1	Coxsackievirus A6 strain CA6/CC13/57, complete genome
KF422143.1/1-1	Coxsackievirus A12 strain QD-HDH507/SD/CHN/2011, complete genome
KF422142.1/1-1	Coxsackievirus A12 strain QD-LXH535/SD/CHN/2009, complete genome
KF682363.1/1-1	Coxsackievirus A6 strain SZc294/13, complete genome
KF682362.1/1-1	Coxsackievirus A6 strain SZc173/13, complete genome
KC342228.1/1-1	Human coxsackievirus A16 strain G08, complete genome
KF991007.1/1-1	Coxsackievirus A16 isolate DL16, complete genome
KF924762.1/1-1	Coxsackievirus A16 isolate CVA16-WIBP-P4-731, complete genome
KC117318.1/1-1	Human coxsackievirus A16 strain CA16/GD09/119, complete genome
KC117317.1/1-1	Human coxsackievirus A16 strain CA16/GD09/24, complete genome
KC755235.1/1-1	Coxsackievirus A16 isolate ZJ10-48 polyprotein gene, complete cds
KC755234.1/1-1	Coxsackievirus A16 isolate XZ10-C-1 polyprotein gene, complete cds
KC755233.1/1-1	Coxsackievirus A16 isolate NJ10-75 polyprotein gene, complete cds
KC755232.1/1-1	Coxsackievirus A16 isolate NJ10-31 polyprotein gene, complete cds
KC755231.1/1-1	Coxsackievirus A16 isolate AH10-12 polyprotein gene, complete cds
KC755230.1/1-1	Coxsackievirus A16 isolate AH10-2 polyprotein gene, complete cds
KC755229.1/1-1	Coxsackievirus A16 isolate ZJ10-73 polyprotein gene, complete cds
KC755228.1/1-2	Coxsackievirus A16 isolate XZ10-D-1
JN582001.1/1-1	Human coxsackievirus A6 isolate TW/1537/2011, complete genome
KF193632.1/1-1	Coxsackievirus A16 isolate AH08-06, complete genome
KF193631.1/1-1	Coxsackievirus A16 isolate BJ10-02, complete genome
KF193630.1/1-1	Coxsackievirus A16 isolate BJ10-01, complete genome
KF193629.1/1-1	Coxsackievirus A16 isolate BJ10-03, complete genome
KF193628.1/1-1	Coxsackievirus A16 isolate FJ09-01, complete genome
KF193627.1/1-1	Coxsackievirus A16 isolate FJ09-02, complete genome
KF193626.1/1-1	Coxsackievirus A16 isolate FJ10-03, complete genome
KF193625.1/1-1	Coxsackievirus A16 isolate GX10-01, complete genome
KF193624.1/1-1	Coxsackievirus A16 isolate HN09-02, complete genome
KF193623.1/1-1	Coxsackievirus A16 isolate HN11-03, complete genome
KF193622.1/1-1	Coxsackievirus A16 isolate YN10-02, complete genome
KF193621.1/1-1	Coxsackievirus A16 isolate SD09-05, complete genome
KF193620.1/1-1	Coxsackievirus A16 isolate ZJ08-01, complete genome
JX867333.1/1-1	Coxsackievirus A2 strain 431306, complete genome
JX867332.1/1-1	Coxsackievirus A2 strain 431135, complete genome
JX867331.1/1-1	Coxsackievirus A2 strain 2260165, complete genome
JX867330.1/1-1	Coxsackievirus A2 strain 430895, complete genome
KC507895.1/1-1	Human coxsackievirus A16 strain YY157, complete genome
GU942823.1/1-1	Human coxsackievirus A7 isolate Parker, complete genome
GU942822.1/1-1	Human coxsackievirus A7 isolate USSR, complete genome
GU942820.1/1-1	Human coxsackievirus A7 isolate 275/58, complete genome
KC695830.1/1-1	Human coxsackievirus A16 strain MAV, complete genome
JQ946055.1/1-1	Human coxsackievirus A6 isolate TW/409/10, complete genome
JQ946054.1/1-1	Human coxsackievirus A6 isolate TW/399/10, complete genome
JQ946053.1/1-1	Human coxsackievirus A6 isolate TW/391/10, complete genome
JQ946052.1/1-1	Human coxsackievirus A6 isolate TW/295/09, complete genome
JQ946051.1/1-1	Human coxsackievirus A6 isolate TW/273/09, complete genome
JQ946050.1/1-1	Human coxsackievirus A6 isolate TW/20/09, complete genome
JX507808.1/1-1	Human coxsackievirus A16 strain BJ1208, complete genome
JX839965.1/1-1	Human coxsackievirus A16 strain Kor08-CVA16, complete genome
JX481738.1/1-1	Human coxsackievirus A16 strain BJCA08, complete genome
JQ354992.1/1-1	Human coxsackievirus A16 strain Ningbo.CHN/028-2/2009, complete genome
JX068833.1/1-1	Human coxsackievirus A16 strain BJ08/07, complete genome
JX068832.1/1-1	Human coxsackievirus A16 strain BJ09/06, complete genome
JX068831.1/1-1	Human coxsackievirus A16 strain BJ/11/11, complete genome
JX068830.1/1-1	Human coxsackievirus A16 strain BJ11/03, complete genome
JX068829.1/1-1	Human coxsackievirus A16 strain TS10/08, complete genome
JX068828.1/1-1	Human coxsackievirus A16 strain BJ11/12, complete genome
JX068827.1/1-1	Human coxsackievirus A16 strain TS10/07, complete genome
JQ964234.1/1-1	Human coxsackievirus A6 strain HN421, complete genome
JQ041367.1/1-1	Human coxsackievirus A7 strain LEV8, complete genome
JQ034149.1/1-1	Human coxsackievirus A16 isolate SH/CHN/2009 polyprotein gene, complete cds
AB678778.1/1-1	Human coxsackievirus A6 genomic RNA, complete genome, strain: Shizuoka 18
GU942821.1/1-1	Human coxsackievirus A7 isolate ET1080, complete genome
JN674176.1/1-1	Human coxsackievirus A16 strain HN1662/HN/CHN/2010, complete genome
JN590244.1/1-1	Human coxsackievirus A16 strain G20, complete genome
HQ423141.1/1-1	Human coxsackievirus A16 strain KMM/08, complete genome
HQ269389.1/1-1	Human coxsackievirus A16 isolate XM-CA16-3560, complete genome
EU262658.1/1-1	Human coxsackievirus A16 strain shzh05-1, complete genome
EU812514.1/1-1	Human coxsackievirus A16 strain FY18 from China, complete genome
FJ198212.1/1-1	Human coxsackievirus A16 strain GZ08, complete genome

## Sheet: Entero B
Accession #	Strain Name
KJ755190.1/1-1	Enterovirus B81 isolate 99298c/XZ/CHN/1999, complete genome
KJ755189.1/1-1	Enterovirus B81 isolate 99279/XZ/CHN/1999, complete genome
JX644073.1/1-1	Human enterovirus 80 isolate HZ01/SD/CHN/2004, complete genome
AY843300.1/1-1	Human enterovirus 82 strain USA/CA64-10390, complete genome
AY843299.1/1-1	Human enterovirus 81 strain USA/CA68-10389, complete genome
AY843298.1/1-1	Human enterovirus 80 strain USA/CA67-10387, complete genome
AY843297.1/1-1	Human enterovirus 79 strain USA/CA79-10384, complete genome
AY843308.1/1-1	Human enterovirus 101 strain CIV03-10361, complete genome
AY843307.1/1-1	Human enterovirus 97 strain BAN99-10355, complete genome
AY843306.1/1-1	Human enterovirus 88 strain BAN01-10398, complete genome
AY843305.1/1-1	Human enterovirus 87 strain BAN01-10396, complete genome
AY843304.1/1-1	Human enterovirus 86 strain BAN00-10354, complete genome
AY843303.1/1-1	Human enterovirus 85 strain BAN00-10353, complete genome
AY843302.1/1-1	Human enterovirus 77 strain USA/TX97-10394, complete genome
AY843301.1/1-1	Human enterovirus 83 strain USA/CA76-10392, complete genome
DQ902713.1/1-1	Human enterovirus 100 isolate BAN2000-10500, complete genome
DQ902712.1/1-1	Human enterovirus 84 isolate CIV2003-10603, complete genome
KF874627.1/1-1	Enterovirus B75 isolate 102/SD/CHN/97, complete genome
KF874626.1/1-1	Enterovirus B73 isolate 088/SD/CHN/04, complete genome
KF990476.1/1-1	Human enterovirus 106 isolate 148/YN/CHN/12, complete genome
KC292019.1/1-1	Enterovirus B87 isolate LY02/SD/CHN/2000, complete genome
JX898908.1/1-1	Human enterovirus 85 strain HT-LYKH202F/XJ/CHN/2011, complete genome
JX898907.1/1-1	Human enterovirus 85 strain HTPS-MKLH04F/XJ/CHN/2011, complete genome
JX898906.1/1-1	Human enterovirus 85 strain HTPS-MJH21F/XJ/CHN/2011, complete genome
JX898905.1/1-1	Human enterovirus 85 strain HTYT-ARLH403F/XJ/CHN/2011, complete genome
JX898909.1/1-1	Human enterovirus 85 strain HTYT-ARL-AFP02F/XJ/CHN/2011, complete genome
JQ397329.1/1-1	Human enterovirus 74 strain Rikaze-136/XZ/CHN/2010, complete genome
AJ493062.2/1-1	Human enterovirus 77 gene for polyprotein, genomic RNA, isolate CF496-99
GU550508.1/1-1	Human enterovirus 97 strain 99188/SD/CHN/1999/EV97, complete genome
AY302560.1/1-1	Enterovirus 69 strain Toluca-1 complete genome
AY556070.1/1-1	Enterovirus 75 strain USA/OK85-10362, complete genome
AY556057.1/1-1	Enterovirus 74 strain USA/CA75-10213, complete genome
EF371880.2/1-1	Human enterovirus B isolate SE-03-78616, complete genome
NC_001472.1/1-1	Human enterovirus B, complete genome
FJ460595.1/1-1	Human enterovirus B isolate LR11F7 polyprotein gene, partial cds
AB426611.1/1-1	Human enterovirus 97 genomic RNA, complete genome, strain: DT94-0227
AB426608.1/1-1	Human enterovirus 98 genomic RNA, complete genome, strain: T92-1499
AY466033.1/1-1	Human enterovirus B strain Cuba23of00 polyprotein gene, complete cds
AY466032.1/1-1	Human enterovirus B strain Cuba689of93 polyprotein gene, complete cds
AY466031.1/1-1	Human enterovirus B strain Cuba47of93 polyprotein gene, complete cds
AY466030.1/1-1	Human enterovirus B strain Cuba35of93 polyprotein gene, complete cds
AY466029.1/1-1	Human enterovirus B strain Cuba267of90 polyprotein gene, complete cds
AY466028.1/1-1	Human enterovirus B strain Cuba163of91 polyprotein gene, complete cds
AY466027.1/1-1	Human enterovirus B strain Cuba135of91 polyprotein gene, complete cds
AY466026.1/1-1	Human enterovirus B strain Cuba100of91 polyprotein gene, complete cds
AY466025.1/1-1	Human enterovirus B strain Cuba45of91 polyprotein gene, complete cds
AY466024.1/1-1	Human enterovirus B strain Cuba270of90 polyprotein gene, complete cds
AY466023.1/1-1	Human enterovirus B strain Cuba450of90 polyprotein gene, complete cds
AY466022.1/1-1	Human enterovirus B strain Cuba96of91 polyprotein gene, complete cds
MG642820.1/1-1	Enterovirus B strain LEV14, complete genome
KU707902.1/1-1	Enterovirus B83 isolate 246/YN/CHN/08, complete genome
KP262053.1/1-1	Enterovirus B84 isolate AFP452/GD/CHN/2004, complete genome
KM273013.1/1-1	Enterovirus B93 isolate 38-03 polyprotein gene, complete cds
KF312882.1/1-1	Enterovirus B111 strain Q0011/XZ/CHN/2000, complete genome
AF241359.1/1-1	Enterovirus CA55-1988, complete genome
AF230973.1/1-1	Enterovirus Yanbian 96-83csf, complete genome
AF233852.1/1-1	Enterovirus Yanbian 96-85csf sequence
KX171337.1/1-1	Enterovirus B106 isolate KS-MGTH90F/XJ/CHN/2011, complete genome
KX171336.1/1-1	Enterovirus B106 isolate KS-KSH28F/XJ/CHN/2011, complete genome
KX171335.1/1-1	Enterovirus B106 isolate HTPS-QDH11F/XJ/CHN/2011, complete genome
KX171334.1/1-1	Enterovirus B106 isolate AKS-AWT-AFP2F/XJ/CHN/2011, complete genome
KT006374.1/1-1	Enterovirus B strain T75, complete genome
KM024043.1/1-1	Enterovirus B isolate EIS6B polyprotein gene, complete cds
AB426610.1/1-1	Human enterovirus 79 genomic RNA, complete genome, strain: NH95-0601
AB426609.1/1-1	Human enterovirus 107 genomic RNA, complete genome, strain: TN94-0349
HM852755.1/1-1	Human echovirus 6 isolate LR61G3 polyprotein gene, partial cds
HM852754.1/1-1	Human echovirus 6 isolate LR51A5 polyprotein gene, partial cds
HC084830.1/1-1	Sequence 1 from Patent WO2009131728
EF634316.1/1-1	Human echovirus 11 strain D207, complete genome
JX976773.1/1-1	Echovirus E30 isolate E30SD2010CHN, complete genome
JX976772.1/1-1	Echovirus E25 isolate E25SD2010CHN, complete genome
JX976771.1/1-1	Echovirus E6 isolate E6SD11CHN, complete genome
JX976770.1/1-1	Human coxsackievirus B3 isolate CVB3SD2012CHN, complete genome
AF524867.1/1-1	Human echovirus 9 isolate DM, complete genome
AF524866.1/1-1	Human echovirus 9 strain Barty, complete genome
DQ534205.1/1-1	Human echovirus 30 isolate 14916net87, complete genome
KY262576.1/1-1	Coxsackievirus B6 isolate X0012/XZ/CHN/2000 polyprotein gene, complete cds
KY262575.1/1-1	Coxsackievirus B6 isolate 99148/XZ/CHN/1999 polyprotein gene, complete cds
KX610685.2/1-1	Echovirus E9 strain UW1, complete genome
JX476161.2/1-1	Coxsackievirus B3 isolate NIV09001C5LVH7, complete genome
JX476171.2/1-1	Coxsackievirus B3 isolate NIV094331LV26, complete genome
JX476170.2/1-1	Coxsackievirus B3 isolate NIV095181LV33, complete genome
JX476169.2/1-1	Coxsackievirus B3 isolate NIV0923491LV157, complete genome
JX476168.2/1-1	Coxsackievirus B3 isolate NIV099741LV204, complete genome
JX476167.2/1-1	Coxsackievirus B3 isolate NIV0917801LV243, complete genome
JX476166.2/1-1	Coxsackievirus B3 isolate NIV1021241LV380, complete genome
JX476165.2/1-1	Coxsackievirus B3 isolate NIV09001C4LVH5, complete genome
JX476164.2/1-1	Coxsackievirus B3 isolate NIV09001C3LVH4, complete genome
JX476163.2/1-1	Coxsackievirus B3 isolate NIV09001C2LVH2, complete genome
JX476162.2/1-1	Coxsackievirus B3 isolate NIV09001C1LVH1, complete genome
KT380953.1/1-1	Coxsackievirus B6 strain Schmitt polyprotein gene, complete cds
KT380952.1/1-1	Coxsackievirus B6 strain DUCT polyprotein gene, complete cds
KP289441.1/1-1	Echovirus E14 isolate E14/P968/2013/China, complete genome
KP289440.1/1-1	Echovirus E14 isolate E14/P843/2013/China, complete genome
KP289439.1/1-1	Echovirus E6 isolate E6/P735/2013/China, complete genome
KP289438.1/1-1	Coxsackievirus B5 isolate CV-B5/P727/2013/China, complete genome
KP289437.1/1-1	Coxsackievirus A9 isolate CV-A9/P351/2013/China, complete genome
KP289436.1/1-1	Echovirus E16 isolate E16/P85/2013/China, complete genome
KP289434.1/1-1	Coxsackievirus A9 isolate CV-A9/P56/2013/China, complete genome
KP289433.1/1-1	Coxsackievirus B4 isolate CV-B4/P11/2013/China, complete genome
KP266578.1/1-1	Coxsackievirus B5 strain 2009-148-4, complete genome
KP266577.1/1-1	Coxsackievirus B5 strain 2009-154-2, complete genome
KP266576.1/1-1	Coxsackievirus B5 strain 2001-01-101, complete genome
KP266575.1/1-1	Coxsackievirus B5 strain 2001-01-11, complete genome
KP266570.1/1-1	Echovirus E7 strain 2001-31, complete genome
KP266569.1/1-1	Echovirus E7 strain 2001-031, complete genome
KF311743.1/1-1	Human coxsackievirus B5 strain ChZJ-1, complete genome
AB705311.1/1-1	Echovirus E6 RNA, complete genome, strain: Echo6/Hokkaido.JPN/19724/2011
AB705310.1/1-1	Echovirus E6 RNA, complete genome, strain: Echo6/Hokkaido.JPN/19723/2011
AB705309.1/1-1	Echovirus E6 RNA, complete genome, strain: Echo6/Hokkaido.JPN/19722/2011
AB705308.1/1-1	Echovirus E6 RNA, complete genome, strain: Echo6/Hokkaido.JPN/19720/2011
HM185055.1/1-1	Human echovirus 6 strain Echo6/Henan/116/2008, complete genome
AY752944.2/1-1	Human coxsackievirus B3 strain 28, complete genome
AY302559.1/1-1	Human echovirus 7 strain Wallace complete genome
AY302558.1/1-1	Human echovirus 6 strain D'Amori complete genome
AY302557.1/1-1	Human echovirus 4 strain Pesacek complete genome
AY302556.1/1-1	Human echovirus 33 strain Toluca-3 complete genome
AY302554.1/1-1	Human echovirus 31 strain Caldwell complete genome
AY302553.1/1-1	Human echovirus 3 strain Morrisey complete genome
AY302552.1/1-1	Human echovirus 29 strain JV-10 complete genome
AY302551.1/1-1	Human echovirus 27 strain Bacon complete genome
AY302550.1/1-1	Human echovirus 26 strain Coronel complete genome
AY302549.1/1-1	Human echovirus 25 strain JV-4 complete genome
AY302548.1/1-1	Human echovirus 24 strain DeCamp complete genome
AY302547.1/1-1	Human echovirus 21 strain Farina complete genome
AY302546.1/1-1	Human echovirus 20 strain JV-1 complete genome
AY302545.1/1-1	Human echovirus 2 strain Cornelis complete genome
AY302544.1/1-1	Human echovirus 19 strain Burke complete genome
AY302543.1/1-1	Human echovirus 17 strain CHHE-29 complete genome
AY302542.1/1-1	Human echovirus 16 strain Harrington complete genome
AY302541.1/1-1	Human echovirus 15 strain CH 96-51 complete genome
AY302540.1/1-1	Human echovirus 14 strain Tow complete genome
AY302539.1/1-1	Human echovirus 13 strain Del Carmen complete genome
AY673831.1/1-1	Human coxsackievirus B3 strain GA, complete genome
AF114384.1/1-1	Coxsackievirus B6 strain Schmitt, complete genome
D00627.1/1-1	Human coxsackievirus A9 genomic RNA, complete genome, strain: Griggs
EU144042.1/1-1	Human coxsackievirus B3 isolate CVB3-MCH polyprotein gene, complete cds
MH830353.1/1-1	Echovirus E6 isolate E6-366/HB/CHN/2015, complete genome
KT965725.1/1-1	Echovirus E33 strain YNK35/CHN/2013, complete genome
MH745407.1/1-1	Echovirus E19 strain NGR_2014, complete genome
MH732737.1/1-1	Echovirus E7 strain Ibadan_NGR_2010, complete genome
NC_038307.1/1-1	Coxsackievirus B3 mRNA, complete genome
KX641241.1/1-1	Echovirus E6 strain K843/YN/CHN/2013, complete genome
KX641240.1/1-1	Echovirus E6 strain K727/YN/CHN/2013, complete genome
S76772.1/1-1	polyprotein [Coxsackie B4 virus CB4, host=mice, E2, originally derived from Edwards CB4 human strain, Genomic RNA Complete, 739
MG791864.1/1-1	Echovirus E3 strain Sakhalin-11.293 polyprotein gene, partial cds
MH043137.1/1-1	Echovirus E7 isolate RIGVIR, complete genome
MH043136.1/1-1	Echovirus E7 isolate 07VI447, complete genome
MH043135.1/1-1	Echovirus E7 isolate 98-60628, complete genome
KY888274.1/1-1	Echovirus E30 strain 14-397, complete genome
KY888273.1/1-1	Echovirus E30 strain 13-759, complete genome
KY888272.1/1-1	Echovirus E30 strain 13-311, complete genome
MF101536.1/1-1	Echovirus E1 isolate ECHO1_INMI1 polyprotein gene, complete cds
MF101535.1/1-1	Echovirus E3 isolate ECHO3_INMI1 polyprotein gene, complete cds
AB647326.1/1-1	Echovirus E3 genomic RNA, complete genome, strain: OC10-798
AB647325.1/1-1	Echovirus E3 genomic RNA, complete genome, strain: OC10-774
AB647324.1/1-1	Echovirus E3 genomic RNA, complete genome, strain: OC10-731
AB647323.1/1-1	Echovirus E3 genomic RNA, complete genome, strain: OC10-571
AB647322.1/1-1	Echovirus E3 genomic RNA, complete genome, strain: OC10-540
AB647321.1/1-1	Echovirus E3 genomic RNA, complete genome, strain: OC10-532
AB647320.1/1-1	Echovirus E3 genomic RNA, complete genome, strain: OC10-492
AB647319.1/1-1	Echovirus E3 genomic RNA, complete genome, strain: OC10-487
AB647318.1/1-1	Echovirus E3 genomic RNA, complete genome, strain: OC10-478
AB647317.1/1-1	Echovirus E3 genomic RNA, complete genome, strain: OC10-448
AB647316.1/1-1	Echovirus E3 genomic RNA, complete genome, strain: OC10-380
LC191406.2/1-1	Coxsackievirus B2 gene for polyprotein, complete cds, strain: 13-787-Shimane13-JPN
LC191400.2/1-1	Coxsackievirus B2 gene for polyprotein, complete cds, strain: 08-751-Shimane08-JPN
LC191416.1/1-1	Coxsackievirus B2 gene for polyprotein, complete cds, strain: NS13-010-Nagasaki13-JPN
LC191415.1/1-1	Coxsackievirus B2 gene for polyprotein, complete cds, strain: NS13-008-Nagasaki13-JPN
LC191414.1/1-1	Coxsackievirus B2 gene for polyprotein, complete cds, strain: NS13-007-Nagasaki13-JPN
LC191413.1/1-1	Coxsackievirus B2 gene for polyprotein, complete cds, strain: NS13-006-Nagasaki13-JPN
LC191412.1/1-1	Coxsackievirus B2 gene for polyprotein, complete cds, strain: NS13-005-Nagasaki13-JPN
LC191411.1/1-1	Coxsackievirus B2 gene for polyprotein, complete cds, strain: NS13-004-Nagasaki13-JPN
LC191410.1/1-1	Coxsackievirus B2 gene for polyprotein, complete cds, strain: 13-1050-Shimane13-JPN
LC191409.1/1-1	Coxsackievirus B2 gene for polyprotein, complete cds, strain: 08-906-Shimane08-JPN
LC191408.1/1-1	Coxsackievirus B2 gene for polyprotein, complete cds, strain: 08-749-Shimane08-JPN
KY792585.1/1-1	Echovirus E19 isolate PDV_BLR_IN, complete genome
KU379646.1/1-1	Echovirus E33 strain YNA12/CHN/2013, complete genome
KY981581.1/1-1	Echovirus E11 strain 9368/ISR/1998, complete genome
KY981580.1/1-1	Echovirus E11 strain 9310/ISR/1998, complete genome
KY981578.1/1-1	Echovirus E11 strain 8640/ISR/1998, complete genome
KY981577.1/1-1	Echovirus E11 strain 8416/ISR/1997, complete genome
KY981576.1/1-1	Echovirus E11 strain 8108/ISR/1996, complete genome
KY981575.1/1-1	Echovirus E11 strain 8098/ISR/1996, complete genome
KY981574.1/1-1	Echovirus E11 strain 7676/ISR/1996, complete genome
KY981571.1/1-1	Echovirus E11 strain 5960/ISR/1993, complete genome
KY981570.1/1-1	Echovirus E11 strain 5824/ISR/1992, complete genome
KY981569.1/1-1	Echovirus E11 strain 5789/ISR/1992, complete genome
KY981568.1/1-1	Echovirus E11 strain 1541/ISR/1999, complete genome
KY981567.1/1-1	Echovirus E11 strain 1513/ISR/1999, complete genome
KY981566.1/1-1	Echovirus E11 strain 1512/ISR/1999, complete genome
KY981565.1/1-1	Echovirus E11 strain 1510/ISR/1999, complete genome
KY981564.1/1-1	Echovirus E11 strain 1373/ISR/1999, complete genome
KY981563.1/1-1	Echovirus E11 strain 1315/ISR/1999, complete genome
KY981562.1/1-1	Echovirus E11 strain 1096/ISR/1999, complete genome
KY981559.1/1-1	Echovirus E11 strain 674/ISR/1999, complete genome
KY981558.1/1-1	Echovirus E11 strain 535/ISR/1999, complete genome
KY981557.1/1-1	Echovirus E11 strain 23/ISR/1997, complete genome
KY131965.1/1-1	Echovirus E30 polyprotein gene, partial cds
MF422569.1/1-1	Echovirus E3 strain 61246-70294 polyprotein gene, complete cds
KX808644.1/1-1	Echovirus E3 isolate JSev001, complete genome
KY828852.1/1-1	Echovirus E18 strain A86/YN/CHN/2016, complete genome
KY828851.1/1-1	Echovirus E18 strain A83/YN/CHN/2016, complete genome
KX774483.1/1-1	Echovirus E25 strain E25/ZE-wly/Zhejiang/CHN/2005, complete genome
KX619440.1/1-1	Echovirus E6 isolate RA/E6/Ahvaz/Iran/2011, complete genome
KX060810.1/1-1	Echovirus E20 strain 812/YN/CHN/2010, complete genome
KX424991.1/1-1	Echovirus E6 strain E6/2011/Iran/Ahvaz, complete genome
KY286529.1/1-1	Coxsackievirus B3 strain CB3/2035A, complete genome
KX198605.1/1-1	Echovirus E6 strain E6/2011/Iran/Ahvaz polyprotein gene, partial cds
KR362878.1/1-1	Coxsackievirus B3 strain 08TC170, complete genome
KX499536.1/1-1	Coxsackievirus B2 strain RW41-2/YN/CHN/2012, complete genome
KX767786.1/1-1	Echovirus E18 isolate E18-314/HB/CHN/2015, complete genome
KU566507.1/1-1	Coxsackievirus B4 isolate HN23/CHN/2013, complete genome
FJ766334.1/1-1	Human echovirus 3 strain LR31G7 polyprotein gene, partial cds
KP036480.1/1-1	Coxsackievirus B3 isolate DH16G/JS/2012, complete genome
KU355273.1/1-1	Echovirus E7 strain 40/Longyou/ZJ, complete genome
KR107057.1/1-1	Coxsackievirus B3 isolate NIV1019241LV350P10, complete genome
KR107056.1/1-1	Coxsackievirus B3 isolate NIV099101LV198P7, complete genome
KR107055.1/1-1	Coxsackievirus B3 isolate NIV0914321LV141P5, complete genome
KR107054.1/1-1	Coxsackievirus B3 isolate NIV099351LV53P4, complete genome
KP294524.1/1-1	Echovirus E11 strain 520k/YN/CHN/2010 polyprotein gene, complete cds
KM890278.1/1-1	Coxsackievirus A9 strain A242/YN/CHN/2009 polyprotein gene, complete cds
KM890277.1/1-1	Coxsackievirus A9 strain A108/YN/CHN/2009 polyprotein gene, complete cds
KJ957190.1/1-1	Echovirus E25 strain E25/2010/CHN/BJ, complete genome
LN854562.1/1-1	Coxsackievirus B1 gene for polyprotein, complete genome, strain B1/Groningen/2011
KM890276.1/1-1	Coxsackievirus B4 strain A155/YN/CHN/2009 polyprotein gene, complete cds
KP099941.1/1-1	Echovirus E25 strain XM0297, complete genome
KP233830.1/1-1	Coxsackievirus B5 isolate 3936/09, complete genome
KP202389.1/1-1	Echovirus E7 isolate 3988/09, complete genome
KP036484.1/1-1	Echovirus E24 isolate PZ18G/JS/20120703, complete genome
KF878942.1/1-1	Echovirus E30 strain KM/A363/09 polyprotein gene, complete cds
KP036481.1/1-1	Coxsackievirus B3 isolate PZ23Y/JS/2012, complete genome
KP036479.1/1-1	Coxsackievirus B3 isolate DH09Y/JS/2012, complete genome
KF812551.1/1-1	Echovirus E20 strain KM-EV20-2010, complete genome
KJ489414.1/1-1	Human coxsackievirus B3 strain 2679, complete genome
AB501332.1/1-1	Echovirus E13 gene for polyprotein, complete cds, strain: S3(1)-1
AB501331.1/1-1	Echovirus E13 gene for polyprotein, complete cds, strain: I5(1)-1
AB501330.1/1-1	Echovirus E13 gene for polyprotein, complete cds, strain: 2002-245-NP
AB501329.1/1-1	Echovirus E13 gene for polyprotein, complete cds, strain: 2002-240-SF
KJ765699.1/1-1	Echovirus E7 strain DH22G/JS/2012, complete genome
JQ040513.1/1-1	Human coxsackievirus B3 strain Macocy, complete genome
KJ020100.1/1-1	Human coxsackievirus B3 isolate KM06, complete genome
KF781525.1/1-1	Human coxsackievirus B4 strain BM24G/NM/CHN/2010, complete genome
KF781524.1/1-1	Human coxsackievirus B4 strain HHHT34T/NM/CHN/2010, complete genome
KJ025083.1/1-1	Human coxsackievirus B3 strain MKP, complete genome
KC897073.1/1-1	Echovirus E30 isolate 2012EM161, complete genome
KC481610.1/1-1	Human coxsackievirus B3 strain AH30, complete genome
JX017381.1/1-1	Human coxsackievirus B5 isolate 19CSF, complete genome
JX017380.1/1-1	Human coxsackievirus B5 isolate 20CSF, complete genome
JX843811.1/1-1	Human coxsackievirus B5 strain A210/KM/09, complete genome
JX843810.1/1-1	Human coxsackievirus B3 strain A103/KM/09, complete genome
KF042343.1/1-1	Echovirus E6 isolate 2012EM100, complete genome
KF042342.1/1-1	Echovirus E6 isolate 2012EM95, complete genome
KC238669.1/1-1	Echovirus E9 strain DM14, complete genome
KC238668.1/1-1	Echovirus E9 strain DM34, complete genome
KC238667.1/1-1	Echovirus E9 strain DM33, complete genome
AF326751.2/1-1	Simian agent 5 strain B165, complete genome
GQ141875.1/1-1	Human coxsackievirus B3 strain Beijing0811, complete genome
JQ929657.2/1-1	Echovirus E6 strain FIN09-NPA, complete genome
JQ801739.1/1-1	Echovirus E6 strain KM57-09, complete genome
JX854435.1/1-1	Echovirus E30 isolate ECV30/GX10/05, complete genome
GU109481.1/1-1	Human coxsackievirus B3 strain SSM-CVB3, complete genome
JN596588.1/1-1	Human coxsackievirus B1 strain MSH/KM9/2009, complete genome
JN596587.1/1-1	Echovirus E9 strain MSH/KM812/2010, complete genome
JX276378.1/1-1	Human coxsackievirus B5 isolate CVB5/SD/09, complete genome
JX312064.1/1-1	Human coxsackievirus B3 strain Nancy, complete genome
JX308222.1/1-1	Human coxsackievirus B4 isolate CVB4/GX/10, complete genome
JX017383.1/1-1	Human coxsackievirus B5 isolate 03001N, complete genome
JX017382.1/1-1	Human coxsackievirus B5 isolate 17Y, complete genome
JQ729993.1/1-1	Human echovirus 6 strain FJLY2010327, complete genome
AF465518.1/1-1	Human echovirus 2 strain Cornelis, complete genome
AF465517.1/1-1	Human echovirus 6 strain Charles, complete genome
AF465516.1/1-1	Human echovirus 7 strain Wallace, complete genome
JN580070.1/1-1	Human coxsackievirus B5 strain CVB5/CC10/10, complete genome
JN704615.1/1-1	Human echovirus 30 strain Kor08-ECV30, complete genome
GU376747.1/1-1	Human coxsackievirus B5 isolate SH1 polyprotein gene, complete cds
HQ998851.1/1-1	Human coxsackievirus B5 strain COXB5/Henan/2010, complete genome
JN048469.1/1-1	Human coxsackievirus B3 strain RD polyprotein mRNA, complete cds
JN048468.1/1-1	Human coxsackievirus B3 strain Nancy polyprotein mRNA, complete cds
HM775882.1/1-1	Human echovirus 5 isolate Kor06-ECV5-253cn, complete genome
EF174469.1/1-1	Human coxsackievirus B2 isolate KOR 04-279, complete genome
EF174468.1/1-1	Human coxsackievirus B2 isolate KOR 04-243, complete genome
HM031191.1/1-1	Human echovirus 25 strain HN-2, complete genome
M16572.1/1-1	Coxsackievirus B3, complete genome
HM777023.1/1-1	Human echovirus 18 isolate Kor05-ECV18-054cn, complete genome
U57056.1/1-1	Coxsackievirus B3 Woodruff variant, complete genome
AY036579.1/1-1	Human echovirus 7 strain Wallace polyprotein gene, complete cds
AY036578.1/1-1	Human echovirus 7 strain UMMC polyprotein gene, complete cds
AF268065.1/1-1	Swine vesicular disease virus strain NET/1/92, complete genome
AF317694.1/1-1	Human echovirus 18 strain Metcalf polyprotein gene, complete cds
AF311939.1/1-1	Human coxsackievirus B4 strain E2 variant, complete genome
AF311938.1/1-1	Human echovirus 30 strain Bastianni, complete genome
EU151461.1/1-1	Swine vesicular disease virus strain SVDV Itl. 5-99 polyprotein mRNA, complete cds
DQ246620.1/1-1	Human echovirus 30 strain Echo30/Zhejiang/17/03/CSF, complete genome
AF029859.2/1-1	Echovirus 1 (strain Farouk / ATCC VR-1038) polyprotein precursor, gene, complete cds
AF114383.1/1-1	Coxsackievirus B5 strain Faulkner, complete genome
AF105342.1/1-1	Coxsackievirus B6 strain Schmitt, complete genome
AF081485.1/1-1	Coxsackievirus B2 strain Ohio, complete genome
AF162711.1/1-1	Echovirus 30 strain Bastianni, complete genome
AF085363.1/1-1	Coxsackievirus B2 strain Ohio-1 polyprotein gene, complete cds
AF083069.1/1-1	Echovirus 5, complete genome
AF039205.1/1-1	Coxsackievirus B6 strain Schmitt, complete genome
FJ000001.1/1-1	Human coxsackievirus B3 strain Fuyang19, complete genome
M88483.1/1-1	Coxsackievirus B3 mRNA, complete genome
FJ172447.1/1-1	Human echovirus 4 strain AUS250G, complete genome
AY875692.1/1-1	Human coxsackievirus B5 isolate 2000/CSF/KOR, complete genome
AY752946.1/1-1	Human coxsackievirus B3 strain 20, complete genome
AY752945.1/1-1	Human coxsackievirus B3 strain 0, complete genome
AF231765.1/1-1	Coxsackievirus B3 strain PD, complete genome
AF231764.1/1-1	Coxsackievirus B3 strain P, complete genome
AF231763.1/1-1	Coxsackievirus B3 strain 31-1-93, complete genome
U16283.1/1-1	Echovirus 6 lytic strain, complete genome
M33854.1/1-1	Coxsackievirus B3 (CVB3) complete genome
M16560.1/1-1	Coxsackievirus B1, complete genome
AY429470.1/1-1	Swine vesicular disease virus strain HK'70, complete genome
FJ357838.1/1-1	Human coxsackievirus B3 strain GZ803, complete genome
D16364.1/1-1	Swine vesicular disease virus gene for polyprotein, complete cds
EU147493.1/1-1	Human coxsackievirus B1 isolate CVB1Nm polyprotein gene, complete cds
DQ480420.1/1-1	Human coxsackievirus B4 strain Tuscany, complete genome
X92886.1/1-1	Echovirus 9 (strain Barty), complete genome
AY948442.1/1-1	Human echovirus 30 isolate FDJS03_84 polyprotein gene, complete cds
AJ849942.1/1-1	Human echovirus 3 gene for polyprotein, genomic RNA, strain PicoBank/DM1/E3, complete genome
D00435.1/1-1	Swine vesicular disease virus (STRAIN H/3 '76) genomic RNA, complete genome
X77708.1/1-1	Echovirus type 12, prototype Travis complete RNA genome
X79047.1/1-1	Echovirus type 12, prototype Travis wild type genome
X84981.1/1-1	Echovirus 9 (strain Hill), complete genome
X05690.1/1-1	Coxsackievirus B4 complete genome
X67706.1/1-1	Coxsackievirus B5 complete genome
AJ276224.1/1-1	Human echovirus 11 genomic RNA for polyprotein
AJ577594.1/1-1	Human echovirus 11, isolate ROU-9191, complete virion genome
AJ577590.1/1-1	Human echovirus 11, isolate FIN-0666, complete virion genome
AJ577589.1/1-1	Human echovirus 11, isolate HUN-1108, complete virion genome
AF328683.1/1-1	Human coxsackievirus B4 polyprotein-like gene, complete sequence
X54521.1/1-1	Swine vesicular disease virus complete genomic RNA
X80059.1/1-1	Echo Virus 11 genomic DNA

## Sheet: Entero C
Accession #	Strain Name
AB686524.1/1-1	Human enterovirus C104 genomic RNA, complete genome, strain: AK11
GQ865517.1/1-1	Human enterovirus 109 isolate NICA08-4327, complete genome
FJ751915.1/1-1	Human enterovirus 96 isolate FIN05-2, complete genome
FJ751914.1/1-1	Human enterovirus 96 isolate FIN04-7, complete genome
EF015012.1/1-1	Human enterovirus 99 strain USA-Ok85-10627 polyprotein gene, complete cds
EF015011.1/1-1	Human enterovirus 99 strain OMA99-10696 polyprotein gene, complete cds
EF015010.1/1-1	Human enterovirus 99 strain BAN04-10697 polyprotein gene, complete cds
EF015009.1/1-1	Human enterovirus 99 strain BAN01-10582 polyprotein gene, complete cds
EF015008.1/1-1	Human enterovirus 99 strain BAN00-10461 polyprotein gene, complete cds
EF555645.1/1-1	Human enterovirus 102, complete genome
EF555644.1/1-1	Human enterovirus 99, complete genome
EF015886.1/1-1	Human enterovirus 96 strain BAN00-10488, complete genome
KT946713.1/1-1	Enterovirus C99 strain K292/YN/CHN/2013, complete genome
KF495604.1/1-1	Human enterovirus C96 isolate AFP809/GD/CHN/2011, complete genome
KF129412.1/1-1	Human enterovirus C99 isolate KSSC-ALXHH01F/XJ/CHN/2011, complete genome
KF129411.1/1-1	Human enterovirus C99 isolate HT-XEBGH09F/XJ/CHN/2011, complete genome
JX262382.1/1-1	Human enterovirus C117 strain LIT22, complete genome
HQ415759.1/1-1	Human enterovirus 96 strain 09228C1, complete genome
HQ415758.1/1-1	Human enterovirus 96 strain 05517, complete genome
AB205395.1/1-1	Human enterovirus C genomic RNA, complete genome, strain: Cambodia-02
HQ738291.1/1-1	Human enterovirus C isolate V3-TUL, complete genome
HQ738290.1/1-1	Human enterovirus C isolate V2-TSI, complete genome
HQ738289.1/1-1	Human enterovirus C isolate V2-TOL cl2, complete genome
HQ738288.1/1-1	Human enterovirus C isolate V2-TOL cl1, complete genome
HQ738287.1/1-1	Human enterovirus C isolate V2-SAK, complete genome
HQ738286.1/1-1	Human enterovirus C isolate V2-BEL, complete genome
JF260926.1/1-1	Human enterovirus 99 isolate HEV-99_68229, complete genome
JX982259.1/1-1	Human enterovirus C104 strain Pavia262-11228, complete genome
JX982258.1/1-1	Human enterovirus C104 strain Pavia68-10804B, complete genome
JX982257.1/1-1	Human enterovirus C104 strain Pavia261-9570, complete genome
JX982256.1/1-1	Human enterovirus C104 strain Pavia264-16291, complete genome
JX982255.1/1-1	Human enterovirus C104 strain Pavia263-11230, complete genome
JX982254.1/1-1	Human enterovirus C104 strain Pavia260-9210, complete genome
JX982253.1/1-1	Human enterovirus C104 strain Pavia259-7712, complete genome
JX678288.1/1-1	Human enterovirus C118 isolate CQ5185, complete genome
JX961709.1/1-1	Human enterovirus C118 strain ISR38, complete genome
JX961708.1/1-1	Human enterovirus C118 strain ISR10, complete genome
AY876913.1/1-1	Human enterovirus Hangzhou13-02, complete genome
AY876912.1/1-1	Human enterovirus Ningbo3-02, complete genome
MG571853.1/1-1	Enterovirus C96 clone V13C polyprotein gene, complete cds
KY703697.1/1-1	Enterovirus C strain WIV14, complete genome
KR815824.1/1-1	Human enterovirus C104 isolate kvv585-16-TS, complete genome
KP984754.1/1-1	Enterovirus C96 strain XZ94-XZ-CHN-2012, complete genome
KP984753.1/1-1	Enterovirus C96 strain T49-XZ-CHN-2005, complete genome
KP793687.1/1-1	Enterovirus C isolate Brunenders, complete genome
KP247597.1/1-1	Enterovirus C strain Saukett serotype 3, partial genome
KJ857508.1/1-1	Enterovirus C99 isolate YT31/SD/CHN/11, complete genome
KJ857507.1/1-1	Enterovirus C99 isolate YT23/SD/CHN/11, complete genome
DQ995647.1/1-1	Human coxsackievirus A22 strain ban99-10427, complete genome
DQ995639.1/1-1	Human coxsackievirus A13 strain BAN00-10494, complete genome
DQ995648.1/1-1	Human coxsackievirus A22 strain USA75-10624, complete genome
DQ995645.1/1-1	Human coxsackievirus A17 strain BAN01-10577, complete genome
DQ995644.1/1-1	Human coxsackievirus A13 strain USA/Ca98-10615, complete genome
DQ995643.1/1-1	Human coxsackievirus A13 strain BAN00-10562, complete genome
DQ995642.1/1-1	Human coxsackievirus A13 strain BAN00-10564, complete genome
DQ995641.1/1-1	Human coxsackievirus A13 strain BAN99-10430, complete genome
DQ995640.1/1-1	Human coxsackievirus A13 strain BAN99-10419, complete genome
DQ995646.1/1-1	Human coxsackievirus A17 strain BAN03-10616, complete genome
FJ898290.1/1-1	Human poliovirus 2 strain Sabine 2 isolate CHN3024/HN/CHN/1999, complete genome
HC025129.1/1-1	Sequence 5 from Patent WO2009114693
NC_002058.3/1-1	Poliovirus, complete genome
LC279542.1/1-1	Coxsackievirus A20 genomic RNA, complete genome, strain: CAM1976
KF537633.1/1-1	Human poliovirus 1 isolate 558/BRA-PE/88, complete genome
EF015014.1/1-1	Human coxsackievirus A20 strain BAN01-10618 polyprotein gene, complete cds
EF015031.1/1-1	Human coxsackievirus A21 strain BAN00-10467 polyprotein gene, complete cds
DQ995636.1/1-1	Human coxsackievirus A13 strain ARG98-10614, complete genome
EF015038.1/1-1	Human coxsackievirus A24 strain BRA87-10629 polyprotein gene, complete cds
EF015021.1/1-1	Human coxsackievirus A20 strain CVA20a-Tulane polyprotein gene, complete cds
EF015020.1/1-1	Human coxsackievirus A20 strain MOR83-10617 polyprotein gene, complete cds
EF015019.1/1-1	Human coxsackievirus A20 strain CVA20b-Cecil polyprotein gene, complete cds
EF015018.1/1-1	Human coxsackievirus A20 strain BAN00-10538 polyprotein gene, complete cds
EF015017.1/1-1	Human coxsackievirus A20 strain BAN00-10447 polyprotein gene, complete cds
EF015016.1/1-1	Human coxsackievirus A20 strain BAN99-10635 polyprotein gene, complete cds
EF015015.1/1-1	Human coxsackievirus A20 strain BAN00-10529 polyprotein gene, complete cds
EF015013.1/1-1	Human coxsackievirus A20 strain BAN00-10462 polyprotein gene, complete cds
EF015032.1/1-1	Human coxsackievirus A21 strain BAN00-10566 polyprotein gene, complete cds
EF015030.1/1-1	Human coxsackievirus A21 strain BAN00-10552 polyprotein gene, complete cds
EF015029.1/1-1	Human coxsackievirus A21 strain BAN00-10542 polyprotein gene, complete cds
EF015028.1/1-1	Human coxsackievirus A21 strain GUT88-10687 polyprotein gene, complete cds
EF015027.1/1-1	Human coxsackievirus A21 strain GUT88-10619 polyprotein gene, complete cds
EF015026.1/1-1	Human coxsackievirus A21 strain USA-Az94-10621 polyprotein gene, complete cds
EF015024.1/1-1	Human coxsackievirus A21 strain USA-Ga95-10622 polyprotein gene, complete cds
EF015023.1/1-1	Human coxsackievirus A21 strain USA-Wa89-10620 polyprotein gene, complete cds
EF015022.1/1-1	Human coxsackievirus A21 strain USA-Md86-10633 polyprotein gene, complete cds
EF015025.1/1-1	Human coxsackievirus A21 strain USA-Tx96-10623 polyprotein gene, complete cds
EF015040.1/1-1	Human coxsackievirus A24 strain USA-Tx98-10631 polyprotein gene, complete cds
EF015039.1/1-1	Human coxsackievirus A24 strain DOR93-10630 polyprotein gene, complete cds
EF015037.1/1-1	Human coxsackievirus A24 strain JAM87-10628 polyprotein gene, complete cds
EF015036.1/1-1	Human coxsackievirus A24 strain PUR82-10626 polyprotein gene, complete cds
EF015035.1/1-1	Human coxsackievirus A24 strain PUR82-10686 polyprotein gene, complete cds
EF015034.1/1-1	Human coxsackievirus A24 strain E34-dn19 polyprotein gene, complete cds
EF015033.1/1-1	Human coxsackievirus A24 strain USA-Tx79-10625 polyprotein gene, complete cds
DQ995638.1/1-1	Human coxsackievirus A13 strain BAN01-10637, complete genome
DQ995637.1/1-1	Human coxsackievirus A13 strain AUS89-10611, complete genome
DQ995635.1/1-1	Human coxsackievirus A13 strain ARG98-10613, complete genome
DQ995634.1/1-1	Human coxsackievirus A11 strain BAN01-10589, complete genome
DQ995633.1/1-1	Human coxsackievirus A11 strain BAN00-10444, complete genome
EF026081.1/1-1	Human coxsackievirus A24 strain Joseph, complete genome
AJ132961.1/1-1	Human poliovirus 1, complete genome. Isolated from an immunodeficient patient 66 months after onset of paresis
AJ132960.1/1-1	Human poliovirus 1, complete genome. Isolated from faeces of immunodeficient patient 4 days after onset of paresis
KR478685.1/1-1	Coxsackievirus A24 isolate Reunion0150638154-FRA15, complete genome
LY501110.1/1-1	KR 1020170012566-A/10: COLD-ADAPTED-VIRAL-ATTENUATION(CAVA) AND NOVEL ATTENUATED POLIOVIRUS STRAINS
LY501109.1/1-1	KR 1020170012566-A/9: COLD-ADAPTED-VIRAL-ATTENUATION(CAVA) AND NOVEL ATTENUATED POLIOVIRUS STRAINS
LY501108.1/1-1	KR 1020170012566-A/8: COLD-ADAPTED-VIRAL-ATTENUATION(CAVA) AND NOVEL ATTENUATED POLIOVIRUS STRAINS
LY501107.1/1-1	KR 1020170012566-A/7: COLD-ADAPTED-VIRAL-ATTENUATION(CAVA) AND NOVEL ATTENUATED POLIOVIRUS STRAINS
LY501106.1/1-1	KR 1020170012566-A/6: COLD-ADAPTED-VIRAL-ATTENUATION(CAVA) AND NOVEL ATTENUATED POLIOVIRUS STRAINS
LY501105.1/1-1	KR 1020170012566-A/5: COLD-ADAPTED-VIRAL-ATTENUATION(CAVA) AND NOVEL ATTENUATED POLIOVIRUS STRAINS
LY501104.1/1-1	KR 1020170012566-A/1: COLD-ADAPTED-VIRAL-ATTENUATION(CAVA) AND NOVEL ATTENUATED POLIOVIRUS STRAINS
LZ216105.1/1-1	JP 2017519506-A/7: Cold-Adapted-Viral-Attenuation (CAVA) and Novel Attenuated Poliovirus Strains
LZ216104.1/1-1	JP 2017519506-A/6: Cold-Adapted-Viral-Attenuation (CAVA) and Novel Attenuated Poliovirus Strains
LZ216103.1/1-1	JP 2017519506-A/5: Cold-Adapted-Viral-Attenuation (CAVA) and Novel Attenuated Poliovirus Strains
LZ216102.1/1-1	JP 2017519506-A/4: Cold-Adapted-Viral-Attenuation (CAVA) and Novel Attenuated Poliovirus Strains
LZ216101.1/1-1	JP 2017519506-A/3: Cold-Adapted-Viral-Attenuation (CAVA) and Novel Attenuated Poliovirus Strains
LZ216100.1/1-1	JP 2017519506-A/2: Cold-Adapted-Viral-Attenuation (CAVA) and Novel Attenuated Poliovirus Strains
LZ216099.1/1-1	JP 2017519506-A/1: Cold-Adapted-Viral-Attenuation (CAVA) and Novel Attenuated Poliovirus Strains
KR399988.1/1-1	Coxsackievirus A24 isolate Reunion0150638129-FRA15, complete genome
KU372652.1/1-1	Human poliovirus 2 isolate 44624/BRA2014, complete genome
KU763188.1/1-1	Human poliovirus 3 isolate 45507, complete genome
FJ769385.1/1-1	Human poliovirus 1 strain CHN8264c/GZ/CHN/2004, complete genome
FJ769384.1/1-1	Human poliovirus 1 strain CHN8248c/GZ/CHN/2004, complete genome
FJ769383.1/1-1	Human poliovirus 1 strain CHN8225c/GZ/CHN/2004, complete genome
FJ769382.1/1-1	Human poliovirus 1 strain CHN8233c/GZ/CHN/2004, complete genome
FJ769381.1/1-1	Human poliovirus 1 strain CHN8229-3/GZ/CHN/2004, complete genome
FJ769380.1/1-1	Human poliovirus 1 strain CHN8229-2/GZ/CHN/2004, complete genome
FJ769379.1/1-1	Human poliovirus 1 strain CHN8229-1/GZ/CHN/2004, complete genome
FJ769378.1/1-1	Human poliovirus 1 strain CHN8184/GZ/CHN/2004, complete genome
KR259358.1/1-1	Human poliovirus 3 strain R46064, complete genome
KR259357.1/1-1	Human poliovirus 2 strain R93152, complete genome
KR259356.1/1-1	Human poliovirus 2 strain R93150, complete genome
KR259355.1/1-1	Human poliovirus 1 strain R71712, complete genome
KF128998.1/1-1	Coxsackievirus A24 isolate CVA-24-FIN05-1-7920 polyprotein gene, partial cds
KC785532.1/1-1	Coxsackievirus A19 strain BBD66 polyprotein gene, complete cds
AF499643.1/1-1	Human coxsackievirus A22 strain Chulman, complete genome
AF499642.1/1-1	Human coxsackievirus A20 strain IH35, complete genome
AF499641.1/1-1	Human coxsackievirus A19 strain 8663, complete genome
AF499640.1/1-1	Human coxsackievirus A18 strain G13, complete genome
AF499639.1/1-1	Human coxsackievirus A17 strain G12, complete genome
AF499638.1/1-1	Human coxsackievirus A15 strain G9, complete genome
AF499637.1/1-1	Human coxsackievirus A13 strain Flores, complete genome
AF499636.1/1-1	Human coxsackievirus A11 strain Belgium-1, complete genome
AF499635.1/1-1	Human coxsackievirus A1 strain Tompkins, complete genome
AF546702.1/1-1	Human coxsackievirus A21 strain Kuykendall, complete genome
AB205396.1/1-1	Human coxsackievirus A18 genomic RNA, complete genome, strain: CAM1972
DD214224.1/1-1	Defective interfering particles, defective polioviral mutant RNAs, and plasmids
DD214223.1/1-1	Defective interfering particles, defective polioviral mutant RNAs, and plasmids
DD214222.1/1-1	Defective interfering particles, defective polioviral mutant RNAs, and plasmids
DD214221.1/1-1	Defective interfering particles, defective polioviral mutant RNAs, and plasmids
DD214220.1/1-1	Defective interfering particles, defective polioviral mutant RNAs, and plasmids
DD214219.1/1-1	Defective interfering particles, defective polioviral mutant RNAs, and plasmids
DD214218.1/1-1	Defective interfering particles, defective polioviral mutant RNAs, and plasmids
DD214217.1/1-1	Defective interfering particles, defective polioviral mutant RNAs, and plasmids
DD214216.1/1-1	Defective interfering particles, defective polioviral mutant RNAs, and plasmids
DD214215.1/1-1	Defective interfering particles, defective polioviral mutant RNAs, and plasmids
MG571840.1/1-1	Coxsackievirus A24 clone V5B polyprotein gene, complete cds
MG571839.1/1-1	Coxsackievirus A19 clone V4C polyprotein gene, partial cds
MF541373.1/1-1	Human poliovirus 3 strain Zhong III2, complete genome
MG212495.1/1-1	Human poliovirus 3 isolate S16PMR46022, complete genome
MG212494.1/1-1	Human poliovirus 3 isolate S20PMR46017, complete genome
MG212493.1/1-1	Human poliovirus 3 isolate 36_S2_P_7-3, complete genome
MG212492.1/1-1	Human poliovirus 3 isolate 23_S2_P_6-4, complete genome
MG212489.1/1-1	Human poliovirus 2 isolate 7, complete genome
MG212487.1/1-1	Human poliovirus 2 isolate 17719_T2, complete genome
MG212486.1/1-1	Human poliovirus 2 isolate 12604, complete genome
MG212484.1/1-1	Human poliovirus 2 isolate 13770, complete genome
MG212483.1/1-1	Human poliovirus 3 isolate 14385, complete genome
MG212482.1/1-1	Human poliovirus 3 isolate 16204, complete genome
MG212481.1/1-1	Human poliovirus 3 isolate 16938, complete genome
MG212480.1/1-1	Human poliovirus 2 isolate 18058, complete genome
MG212479.1/1-1	Human poliovirus 1 isolate 18339, complete genome
MG212478.1/1-1	Human poliovirus 3 isolate 18963, complete genome
MG212477.1/1-1	Human poliovirus 3 isolate 19017, complete genome
MG212476.1/1-1	Human poliovirus 2 isolate 19890, complete genome
MG212475.1/1-1	Human poliovirus 2 isolate 21348_T2, complete genome
MG212473.1/1-1	Human poliovirus 3 isolate 21390, complete genome
MG212472.1/1-1	Human poliovirus 1 isolate 8757, complete genome
MG212471.1/1-1	Human poliovirus 2 isolate 9112, complete genome
MG212469.1/1-1	Human poliovirus 2 isolate 10630, complete genome
MG212466.1/1-1	Human poliovirus 3 isolate 11948, complete genome
MG212465.1/1-1	Human poliovirus 2 isolate 12209, complete genome
MG212464.1/1-1	Human poliovirus 2 isolate 14304, complete genome
MG212463.1/1-1	Human poliovirus 2 isolate 14337, complete genome
MG212462.1/1-1	Human poliovirus 2 isolate 14732, complete genome
MG212461.1/1-1	Human poliovirus 3 isolate 14770, complete genome
MG212460.1/1-1	Human poliovirus 3 isolate 14829, complete genome
MG212459.1/1-1	Human poliovirus 2 isolate 15763_T2, complete genome
MG212458.1/1-1	Human poliovirus 3 isolate 15763_T3, complete genome
MG212457.1/1-1	Human poliovirus 2 isolate 15767_T2_c0, complete genome
MG212456.1/1-1	Human poliovirus 2 isolate 17629, complete genome
MG212454.1/1-1	Human poliovirus 2 isolate 19062, complete genome
MG212453.1/1-1	Human poliovirus 2 isolate 29683_c24, complete genome
MG212452.1/1-1	Human poliovirus 2 isolate 29683_c0, complete genome
MG212451.1/1-1	Human poliovirus 3 isolate 17723, complete genome
MG212450.1/1-1	Human poliovirus 2 isolate 16849, complete genome
MG212449.1/1-1	Human poliovirus 3 isolate 15770, complete genome
MG212446.1/1-1	Human poliovirus 2 isolate 9632_T2, complete genome
MG212440.1/1-1	Human poliovirus 2 isolate 31947, complete genome
MG212439.1/1-1	Human poliovirus 3 isolate 29813, complete genome
MG212438.1/1-1	Human poliovirus 1 isolate 29690_c9, complete genome
MG212437.1/1-1	Human poliovirus 1 isolate 29690_c1, complete genome
MG212436.1/1-1	Human poliovirus 1 isolate 29690_c6, complete genome
MG212435.1/1-1	Human poliovirus 2 isolate 29425_c0, complete genome
MG212434.1/1-1	Human poliovirus 2 isolate 29425_c11, complete genome
MG212433.1/1-1	Human poliovirus 1 isolate 28698, complete genome
MG212432.1/1-1	Human poliovirus 3 isolate 15767_T3, complete genome
MG212431.1/1-1	Human poliovirus 3 isolate 15762, complete genome
MG212430.1/1-1	Human poliovirus 3 isolate 9633_T3, complete genome
MG212429.1/1-1	Human poliovirus 1 isolate 1PMR046018, complete genome
MG212428.1/1-1	Human poliovirus 2 isolate 6M_V, complete genome
MG212427.1/1-1	Human poliovirus 3 isolate 2K_P9, complete genome
KY941935.1/1-1	Human poliovirus 1 strain PAK1519534, complete genome
KY941934.1/1-1	Human poliovirus 3 strain PAK1019536, complete genome
KY941933.1/1-1	Human poliovirus 3 strain NIE1219535, complete genome
KY941932.1/1-1	Human poliovirus 2 strain IRQ1219537, complete genome
KY941931.1/1-1	Human poliovirus 1 strain ETH1319533, complete genome
KY284011.1/1-1	Coxsackievirus A21 isolate 16SF042, complete sequence
KX162716.1/1-1	Human poliovirus 2 strain NIE1519325, complete genome
KX162714.1/1-1	Human poliovirus 2 strain NIE1519322, complete genome
KX162707.1/1-1	Human poliovirus 2 strain NIE1116178, complete genome
KX162690.1/1-1	Human poliovirus 2 strain CHA1219348, complete genome
KX162686.1/1-1	Human poliovirus 2 strain CHA1218986, complete genome
KX162685.1/1-1	Human poliovirus 2 strain CHA1218985, complete genome
AF111983.3/1-1	Human poliovirus 1 isolate CHN-Henan/91-3, complete genome
AF111982.2/1-1	Human poliovirus 1 isolate CHN-Yunnan/92, complete genome
AF111981.2/1-1	Human poliovirus 1 isolate CHN-Fujian/93-8, complete genome
AF111966.2/1-1	Human poliovirus 1 isolate CHN-Hainan/93-2, complete genome
AF111961.2/1-1	Human poliovirus 1 isolate CHN-Guangdong/92-2, complete genome
AF111953.2/1-1	Human poliovirus 1 isolate CHN-Hebei/91-2, complete genome
KU183495.1/1-1	Coxsackievirus A24 strain K282/YN/CHN/2013, complete genome
KU161399.1/1-1	Human poliovirus 1 isolate Pak-11, complete genome
KU161398.1/1-1	Human poliovirus 1 isolate Pak-12, complete genome
KU161397.1/1-1	Human poliovirus 1 isolate Pak-2-2, complete genome
KU161396.1/1-1	Human poliovirus 1 isolate Pak-2-1, complete genome
KU161395.1/1-1	Human poliovirus 1 isolate Pak-1, complete genome
KU866422.1/1-1	Human poliovirus 1 strain Mahoney_CDC, complete genome
KM433732.1/1-1	Human poliovirus 2 strain CSF16/YN/CHN/2013 polyprotein gene, complete cds
LP131905.1/1-1	Sequence 1 from Patent EP2851078
DI499147.1/1-1	KR 1020140145575-A/2: IDENTIFICATION OF POLIOVIRUS STRAINS
DI499146.1/1-1	KR 1020140145575-A/1: IDENTIFICATION OF POLIOVIRUS STRAINS
KT161266.1/1-1	Coxsackievirus A21 isolate JN12377/SD/CHN/2012/CVA21, complete genome
KJ019833.1/1-1	Human poliovirus 1 isolate ISR1318574, complete genome
KJ019832.1/1-1	Human poliovirus 1 isolate ISR1318573, complete genome
KJ019831.1/1-1	Human poliovirus 1 isolate ISR1318572, complete genome
KP196613.1/1-1	Human poliovirus 2 isolate CHN18046/Shanxi/CHN/2014, complete genome
KF667361.1/1-1	Coxsackievirus A24 strain INDNIV1040633LV639, complete genome
KF667360.1/1-1	Coxsackievirus A24 strain INDNIV1044161LV530, complete genome
KF667359.1/1-1	Coxsackievirus A24 strain INDNIV1036731LV476, complete genome
KF667358.1/1-1	Coxsackievirus A24 strain INDNIV1034661LV463, complete genome
KF725085.1/1-1	Coxsackievirus A24 isolate 110390, complete genome
JF838278.2/1-1	Human poliovirus 1 isolate PV1-RC2010-45, complete genome
AB769164.2/1-1	Coxsackievirus A24 genomic RNA, complete genome, strain: CA24v/Ishigaki/29/2011
AB769162.2/1-1	Coxsackievirus A24 genomic RNA, complete genome, strain: CA24v/Okinawa/25/2011
AB769161.2/1-1	Coxsackievirus A24 genomic RNA, complete genome, strain: CA24v/Okinawa/23/2011
AB769159.2/1-1	Coxsackievirus A24 genomic RNA, complete genome, strain: CA24v/Okinawa/19/2011
AB769156.2/1-1	Coxsackievirus A24 genomic RNA, complete genome, strain: CA24v/Okinawa/9/2011
AB769154.2/1-1	Coxsackievirus A24 genomic RNA, complete genome, strain: CA24v/Okinawa/7/2011
AB769165.1/1-1	Coxsackievirus A24 genomic RNA, complete genome, strain: CA24v/Ishigaki/35/2011
AB769163.1/1-1	Coxsackievirus A24 genomic RNA, complete genome, strain: CA24v/Ishigaki/28/2011
AB769160.1/1-1	Coxsackievirus A24 genomic RNA, complete genome, strain: CA24v/Okinawa/20/2011
AB769152.1/1-1	Coxsackievirus A24 genomic RNA, complete genome, strain: CA24v/Okinawa/5/2011
KJ419277.1/1-1	Human poliovirus 2 isolate CHN16019c/Sichuan/CHN/2012, complete genome
KJ419276.1/1-1	Human poliovirus 2 isolate CHN16017/Sichuan/CHN/2012, complete genome
KJ419275.1/1-1	Human poliovirus 2 isolate CHN16003/Sichuan/CHN/2012, complete genome
KJ419274.1/1-1	Human poliovirus 2 isolate CHN15284/Sichuan/CHN/2011, complete genome
KJ419273.1/1-1	Human poliovirus 2 isolate CHN15261/Sichuan/CHN/2011, complete genome
KJ155500.1/1-1	Human poliovirus 1 isolate EGY1218586, complete genome
KJ155499.1/1-1	Human poliovirus 1 isolate EGY1218585, complete genome
KJ155496.1/1-1	Human poliovirus 1 isolate EGY1218588, complete genome
KJ155495.1/1-1	Human poliovirus 1 isolate EGY1218587, complete genome
HW349523.1/1-1	WO 2013157648-A/1: Pharmaceutical composition
JC013104.1/1-1	Sequence 2 from Patent WO2013095119
JC013103.1/1-1	Sequence 1 from Patent WO2013095119
KF656732.1/1-1	Human poliovirus 2 isolate E12-E12221/SD/CHN/sewage, complete genome
KC784372.1/1-1	Human poliovirus 3 isolate Env08_E2886 polyprotein gene, complete cds
KC784368.1/1-1	Human poliovirus 2 isolate Env2008_E3218 polyprotein gene, complete cds
KC784367.1/1-1	Human poliovirus 2 isolate Env2008_E2450 polyprotein gene, complete cds
KC880382.1/1-1	Human poliovirus 1 isolate 36712, complete genome
KC880381.1/1-1	Human poliovirus 1 isolate TJK37339, complete genome
KC880380.1/1-1	Human poliovirus 1 isolate RUS36815, complete genome
KC880379.1/1-1	Human poliovirus 1 isolate TJK35453, complete genome
KC880378.1/1-1	Human poliovirus 1 isolate RUS37255, complete genome
KC880377.1/1-1	Human poliovirus 1 isolate TJK36567, complete genome
KC880376.1/1-1	Human poliovirus 1 isolate TJK35389 clone 9, complete genome
KC880375.1/1-1	Human poliovirus 1 isolate TJK35389 clone 1, complete genome
KC880374.1/1-1	Human poliovirus 1 isolate TKM37184, complete genome
KC880373.1/1-1	Human poliovirus 1 isolate RUS36716, complete genome
KC880372.1/1-1	Human poliovirus 1 isolate TJK35325, complete genome
KC880371.1/1-1	Human poliovirus 1 isolate KAZ38374, complete genome
KC880370.1/1-1	Human poliovirus 1 isolate RUS39270, complete genome
KC880369.1/1-1	Human poliovirus 1 isolate TJK35363 clone 2, complete genome
KC880368.1/1-1	Human poliovirus 1 isolate TJK35363 clone 19, complete genome
KC880367.1/1-1	Human poliovirus 1 isolate TJK35363 clone 6, complete genome
KC880366.1/1-1	Human poliovirus 1 isolate TJK35363 clone 4, complete genome
KC880365.1/1-1	Human poliovirus 1 isolate RUS39223, complete genome
JX275380.1/1-1	Human poliovirus 2 strain NIE1116178, complete genome
JX275352.1/1-1	Human poliovirus 2 strain NIE1116152, complete genome
JX275266.1/1-1	Human poliovirus 2 strain NIE0911443, complete genome
JX275238.1/1-1	Human poliovirus 2 strain NIE0911458, complete genome
JX275184.1/1-1	Human poliovirus 2 strain NIE0911455, complete genome
JX275162.1/1-1	Human poliovirus 2 strain NIE0811454, complete genome
JX275147.1/1-1	Human poliovirus 2 strain NIE0811460, complete genome
JX275140.1/1-1	Human poliovirus 2 strain NIE0811456, complete genome
JX275085.1/1-1	Human poliovirus 2 strain NIE0711438, complete genome
JX275071.1/1-1	Human poliovirus 2 strain NIE0711441, complete genome
JX275032.1/1-1	Human poliovirus 2 strain NIE0711199, complete genome
JX275015.1/1-1	Human poliovirus 2 strain NIE0611450, complete genome
JX275008.1/1-1	Human poliovirus 2 strain NIE0611452, complete genome
JX274999.1/1-1	Human poliovirus 2 strain NIE0611451, complete genome
JX274995.1/1-1	Human poliovirus 2 strain NIE0611197, complete genome
JX274993.1/1-1	Human poliovirus 2 strain NIE0611447, complete genome
JX274991.1/1-1	Human poliovirus 2 strain NIE0611200, complete genome
JX274987.1/1-1	Human poliovirus 2 strain NIE0611446, complete genome
JX274985.1/1-1	Human poliovirus 2 strain NIE0611195, complete genome
JX274984.1/1-1	Human poliovirus 2 strain NIE0611444, complete genome
JX274983.1/1-1	Human poliovirus 2 strain NIE0511445, complete genome
JX274982.1/1-1	Human poliovirus 2 strain NIE0511448, complete genome
JX274981.1/1-1	Human poliovirus 2 strain NIE0511440, complete genome
JX274980.1/1-1	Human poliovirus 2 strain NIE0511436, complete genome
JX174177.1/1-1	Human coxsackievirus A1 isolate KS-ZPH01F/XJ/CHN/2011, complete genome
JX174176.1/1-1	Human coxsackievirus A1 isolate HT-THLH02F/XJ/CHN/2011, complete genome
AF465515.1/1-1	Human coxsackievirus A21 strain Kuykendall, complete genome
AF465514.1/1-1	Human coxsackievirus A20 strain IH Pool 35, complete genome
AF465513.1/1-1	Human coxsackievirus A18 strain G-13, complete genome
AF465512.1/1-1	Human coxsackievirus A15 strain G-9, complete genome
AF465511.1/1-1	Human coxsackievirus A13 strain Flores, complete genome
AY278553.1/1-1	Human poliovirus 1 isolate P1W/Bar65 (19276), complete genome
AY278552.1/1-1	Human poliovirus 2 isolate P2S/Mog65-2 (20077), complete genome
AY278551.1/1-1	Human poliovirus 2 isolate P2S/Mog66-4 (21043), complete genome
AY278550.1/1-1	Human poliovirus 2 isolate P2S/Mog65-1 (20003), complete genome
AY278549.1/1-1	Human poliovirus 2 isolate P2S/Mog65-3 (20120), complete genome
AY184221.1/1-1	Human poliovirus 3 strain Sabin 3, complete genome
AY184220.1/1-1	Human poliovirus 2 strain Sabin 2, complete genome
AF462419.1/1-1	Human poliovirus 1 RUS-1161-96-001, complete genome
AF462418.1/1-1	Human poliovirus 1 99/056-252-14, complete genome
GU390707.1/1-1	Human poliovirus 2 strain USA0911201, complete genome
JN542510.1/1-1	Human coxsackievirus A22 strain 438913, complete genome
GU180608.1/1-1	Human poliovirus 3 isolate MB1, complete genome
JF742579.1/1-1	Human coxsackievirus A24 strain China/GD332/2007, complete genome
JF742578.1/1-1	Human coxsackievirus A24 strain China/GD391/2007, complete genome
JF742577.1/1-1	Human coxsackievirus A24 strain China/GD01/2010, complete genome
JF742576.1/1-1	Human coxsackievirus A24 strain China/GD46/2010, complete genome
JF260925.1/1-1	Human coxsackievirus A17 isolate CV-A17_68154, complete genome
JF260924.1/1-1	Human coxsackievirus A17 isolate CV-A17_67610, complete genome
JF260923.1/1-1	Human coxsackievirus A13 isolate CV-A13_68145, complete genome
JF260922.1/1-1	Human coxsackievirus A13 isolate CV-A13_68095, complete genome
JF260921.1/1-1	Human coxsackievirus A13 isolate CV-A13_67900, complete genome
JF260920.1/1-1	Human coxsackievirus A13 isolate CV-A13_67001, complete genome
JF260919.1/1-1	Human coxsackievirus A11 isolate CV-A11_67874, complete genome
JF260918.1/1-1	Human coxsackievirus A11 isolate CV-A11_66990, complete genome
JF260917.1/1-1	Human coxsackievirus A11 isolate CV-A11_66122, complete genome
JN228097.1/1-1	Human coxsackievirus A24, complete genome
HV202313.1/1-1	JP 2000503551-A/1: Replication-competent recombinant sabin type 1 strain of poliovirus
FJ859192.1/1-1	Human poliovirus 3 isolate CHN12121/HeB/CHN/2008 polyprotein gene, complete cds
FJ859191.1/1-1	Human poliovirus 3 isolate CHN12092/HuB/CHN/2008 polyprotein gene, complete cds
FJ859190.1/1-1	Human poliovirus 3 isolate CHN11185h/XZ/CHN/2007 polyprotein gene, complete cds
FJ859189.1/1-1	Human poliovirus 3 isolate CHN11144/HeN/CHN/2007 polyprotein gene, complete cds
FJ859188.1/1-1	Human poliovirus 3 isolate CHN6356/GZ/CHN/2002 polyprotein gene, complete cds
FJ859187.1/1-1	Human poliovirus 3 isolate CHN6218/GS/CHN/2002 polyprotein gene, complete cds
FJ859186.1/1-1	Human poliovirus 3 isolate CHN6213/GD/CHN/2002 polyprotein gene, complete cds
FJ859185.1/1-1	Human poliovirus 3 isolate CHN6060/YN/CHN/2002 polyprotein gene, complete cds
FJ859184.1/1-1	Human poliovirus 3 isolate CHN6053/HeN/CHN/2002 polyprotein gene, complete cds
FJ859183.1/1-1	Human poliovirus 3 isolate CHN5275/JX/CHN/2001 polyprotein gene, complete cds
HM107835.1/1-1	Human poliovirus 2 isolate CHN8316, complete genome
HM107834.1/1-1	Human poliovirus 2 isolate CHN3219, complete genome
HM107833.1/1-1	Human poliovirus 2 isolate CHN1078, complete genome
HM107832.1/1-1	Human poliovirus 2 isolate CHN1054, complete genome
FJ859064.1/1-1	Human poliovirus 1 isolate 10097c, complete genome
FJ859063.1/1-1	Human poliovirus 1 isolate 10095c, complete genome
FJ859062.1/1-1	Human poliovirus 1 isolate 10094c, complete genome
FJ859061.1/1-1	Human poliovirus 1 isolate 10092c, complete genome
FJ859060.1/1-1	Human poliovirus 1 isolate 10091c, complete genome
FJ859059.1/1-1	Human poliovirus 1 isolate 10086c, complete genome
FJ859058.1/1-1	Human poliovirus 1 isolate 10050, complete genome
GU256222.1/1-1	Human poliovirus 3 isolate P3/Jinan/1/09, complete genome
FV537075.1/1-1	Modified Microbial Nucleic Acid
FV537074.1/1-1	Modified Microbial Nucleic Acid
AF538842.1/1-1	Human poliovirus 1 isolate TCDC01-330, complete genome
AF538841.1/1-1	Human poliovirus 1 isolate TCDC01-113, complete genome
AF538840.1/1-1	Human poliovirus 1 isolate TCDCE01-135, complete genome
AY177685.1/1-1	Human poliovirus 2, complete genome
FJ460226.1/1-1	Human poliovirus 3 isolate 33239, complete genome
FJ460225.1/1-1	Human poliovirus 2 isolate 31996, complete genome
FJ460223.1/1-1	Human poliovirus 2 isolate 32191, complete genome
EU684057.1/1-1	Human poliovirus 3 strain IRA10852, complete genome
EU684056.1/1-1	Human poliovirus 3 strain IRA10853, complete genome
EU566950.1/1-1	Human poliovirus 2 isolate PC-M10 polyprotein gene, complete cds
EU566949.1/1-1	Human poliovirus 2 isolate PC-M9 polyprotein gene, complete cds
EU566948.1/1-1	Human poliovirus 2 isolate PC-M8 polyprotein gene, complete cds
EU566947.1/1-1	Human poliovirus 2 isolate PC-M7 polyprotein gene, complete cds
EU566946.1/1-1	Human poliovirus 2 isolate PC-M6 polyprotein gene, complete cds
EU566945.1/1-1	Human poliovirus 2 isolate PC-M5 polyprotein gene, complete cds
EU566944.1/1-1	Human poliovirus 2 isolate PC-M4 polyprotein gene, complete cds
EU566943.1/1-1	Human poliovirus 2 isolate PC-M3 polyprotein gene, complete cds
EU566942.1/1-1	Human poliovirus 2 isolate PC-M2 polyprotein gene, complete cds
EU566941.1/1-1	Human poliovirus 2 isolate PC-M1 polyprotein gene, complete cds
EU566940.1/1-1	Human poliovirus 2 isolate AC4-M1 polyprotein gene, complete cds
EU566939.1/1-1	Human poliovirus 2 isolate AC2-M1 polyprotein gene, complete cds
EU566938.1/1-1	Human poliovirus 2 isolate AC3-M5 polyprotein gene, complete cds
EU566937.1/1-1	Human poliovirus 2 isolate AC3-M4 polyprotein gene, complete cds
EU566936.1/1-1	Human poliovirus 2 isolate AC3-M3 polyprotein gene, complete cds
EU566935.1/1-1	Human poliovirus 2 isolate AC3-M2 polyprotein gene, complete cds
EU566934.1/1-1	Human poliovirus 2 isolate AC3-M1 polyprotein gene, complete cds
EF682359.1/1-1	Human poliovirus 1 strain USA10786, complete genome
EF682358.1/1-1	Human poliovirus 1 strain USA10783, complete genome
EF682357.1/1-1	Human poliovirus 1 strain USA10785, complete genome
EF682356.1/1-1	Human poliovirus 1 strain USA10784, complete genome
DQ890388.1/1-1	Human poliovirus 2 strain PER8310769, complete genome
DQ890387.1/1-1	Human poliovirus 2 strain USA9810768, complete genome
DQ890386.1/1-1	Human poliovirus 2 strain NIE0110767, complete genome
DQ890385.1/1-1	Human poliovirus 2 strain NIE0210766, complete genome
AY928387.1/1-1	Human poliovirus 1 isolate d018-2002037602 polyprotein gene, complete cds
AY928386.1/1-1	Human poliovirus 1 isolate d179-2002037605 polyprotein gene, complete cds
AY928385.1/1-1	Human poliovirus 1 isolate d054-2002037604 polyprotein gene, complete cds
AY928384.1/1-1	Human poliovirus 1 isolate d224-2002037606 polyprotein gene, complete cds
AY928383.1/1-1	Human poliovirus 1 isolate d261-2002037607 polyprotein gene, complete cds
AF111984.2/1-1	Human poliovirus 1 isolate CHN-Jiangxi/89-1, complete genome
AF405689.1/1-1	Human poliovirus 1 isolate DOR00016, complete genome
AF405688.1/1-1	Human poliovirus 1 isolate DOR00015, complete genome
AF405687.1/1-1	Human poliovirus 1 isolate DOR00024, complete genome
AF405686.1/1-1	Human poliovirus 1 isolate DOR00025, complete genome
AF405685.1/1-1	Human poliovirus 1 isolate DOR00023C, complete genome
AF405684.1/1-1	Human poliovirus 1 isolate DOR00028, complete genome
AF405683.1/1-1	Human poliovirus 1 isolate DOR00028C, complete genome
AF405681.1/1-1	Human poliovirus 1 isolate DOR00044, complete genome
AF405680.1/1-1	Human poliovirus 1 isolate DOR00041C2, complete genome
AF405679.1/1-1	Human poliovirus 1 isolate DOR00041C3, complete genome
AF405678.1/1-1	Human poliovirus 1 isolate DOR00042, complete genome
AF405677.1/1-1	Human poliovirus 1 isolate DOR00042C1, complete genome
AF405676.1/1-1	Human poliovirus 1 isolate DOR00042C2, complete genome
AF405675.1/1-1	Human poliovirus 1 isolate DOR01001, complete genome
AF405674.1/1-1	Human poliovirus 1 isolate DOR01001C1, complete genome
AF405673.1/1-1	Human poliovirus 1 isolate DOR01001C2, complete genome
AF405672.1/1-1	Human poliovirus 1 isolate DOR01002, complete genome
AF405671.1/1-1	Human poliovirus 1 isolate DOR01002C, complete genome
AF405670.1/1-1	Human poliovirus 1 isolate DOR01012, complete genome
AF405668.1/1-1	Human poliovirus 1 isolate HAI01001, complete genome
AF405667.1/1-1	Human poliovirus 1 isolate HAI01002, complete genome
AF405665.1/1-1	Human poliovirus 1 isolate HAI01008, complete genome
AF405664.1/1-1	Human poliovirus 1 isolate HAI01009, complete genome
AF405663.1/1-1	Human poliovirus 1 isolate HAI01008C1, complete genome
AF405662.1/1-1	Human poliovirus 1 isolate HAI01008C2, complete genome
AF448783.1/1-1	Human poliovirus 2 strain EGY93-034, complete genome
AF448782.1/1-1	Human poliovirus 2 strain EGY88-074, complete genome
AF405690.1/1-1	Human poliovirus 1 isolate DOR00013, complete genome
AF405682.1/1-1	Human poliovirus 1 isolate DOR00041C1, complete genome
AF405669.1/1-1	Human poliovirus 1 isolate HAI00003, complete genome
AF405666.1/1-1	Human poliovirus 1 isolate HAI01007, complete genome
AY948201.1/1-1	Human poliovirus 2 isolate CHN1025 polyprotein gene, complete cds
FJ914252.2/1-1	Human poliovirus 3 strain SWI10947, complete genome
GQ984141.1/1-1	Human poliovirus 1 strain Sabin 1 isolate S302, complete genome
AF458333.1/1-1	Human poliovirus 1 isolate HAI01015, complete genome
AF416342.1/1-1	Human poliovirus 1 isolate HAI01-013, complete genome
DQ205099.1/1-1	Human poliovirus 2 clone S2R9, complete genome
AY560657.1/1-1	Human poliovirus 1 strain Brunhilde, complete genome
AF538843.1/1-1	Human poliovirus 1 isolate TCDC01-861, complete genome
AY238473.1/1-1	Human poliovirus 2 strain MEF-1 polyprotein gene, complete cds
AY184219.1/1-1	Human poliovirus 1 strain Sabin 1, complete genome
K01392.1/1-1	Poliovirus P3/Leon/37 (type 3), complete genome
FM955278.1/1-1	Human coxsackievirus A17, complete genome, genomic RNA, isolate cCA17.67591
AB180073.1/1-1	Human poliovirus 1 gene for polyprotein, complete cds, isolate:Luzon-01-2c
AB180072.1/1-1	Human poliovirus 1 gene for polyprotein, complete cds, isolate:Luzon-01-2
AB180071.1/1-1	Human poliovirus 1 gene for polyprotein, complete cds, isolate:Luzon-01-1
AB180070.1/1-1	Human poliovirus 1 gene for polyprotein, complete cds, isolate:Mindanao-01-1
AM084225.1/1-1	Human poliovirus 2 RNA for polyprotein, complete genome, genomic RNA, isolate MAD029
AM084224.1/1-1	Human poliovirus 2 RNA for polyprotein, complete genome, genomic RNA, isolate MAD007
AM084223.1/1-1	Human poliovirus 2 RNA for polyprotein, complete genome, genomic RNA, isolate MAD004
AM884185.1/1-1	Human poliovirus 2, complete genome, genomic RNA, isolate VDPV MAD006
AM884184.1/1-1	Human poliovirus 2, complete genome, genomic RNA, isolate VDPV MAD005
D90457.1/1-1	Human coxsackievirus A24 DNA, complete genome
DQ443002.1/1-1	Human coxsackievirus A24 isolate DSO-26/2005, complete genome
DQ443001.1/1-1	Human coxsackievirus A24 isolate DSO-52/2005, complete genome
D00625.1/1-1	Human poliovirus 2 genomic RNA, complete genome
DQ358078.1/1-1	Human coxsackievirus A20 serotype CAV20a, complete genome
CS406483.1/1-1	Sequence 53 from Patent WO2006042156
CS406482.1/1-1	Sequence 52 from Patent WO2006042156
M12197.1/1-1	Poliovirus type 2 (Lansing strain), complete genome
D00538.1/1-1	Human coxsackievirus A21 (strain Coe) genomic RNA, complete genome
V01148.1/1-1	Genome of human poliovirus type 1 (Mahoney strain). (One of two versions.)
X00596.1/1-1	Poliovirus type 3 mRNA (vaccine strain Sabin 3 (Leon 12a1b))
X00595.1/1-1	Poliovirus type 2 genome (strain Sabin 2 (P712, Ch, 2ab))
X04468.1/1-1	Poliovirus type 3 strain 23127 complete genome
AJ544513.1/1-1	Human poliovirus 2 gene for polyprotein, genomic RNA, isolate 102050
AJ430385.1/1-1	Human poliovirus 1 genomic RNA for polyprotein gene, strain Cox
AJ416942.1/1-1	Human poliovirus 1 genomic RNA for polyprotein, strain CHAT 10A-11
AJ293918.1/1-1	Human poliovirus type 3 complete genome, live-attenuated strain USOL-D-bac, genomic RNA
V01149.1/1-1	Human poliovirus 1 Mahoney, complete genome
X00925.1/1-1	Poliovirus type 3 leon 12 a1b sequence (P3/Leon 12 a1b)
V01150.1/1-1	Human poliovirus strain Sabin 1 complete genome, strain Sabin 1
